# Supplementary material for: Phenotype Specific Analyses Reveal Distinct Regulatory Mechanism for Chronically Activated p53
Source: PLoS Genet. 2015 Mar 19;11(3):e1005053. doi: 10.1371/journal.pgen.1005053 (PMC4366240; doi:10.1371/journal.pgen.1005053)
Supplement: S1 Table — Core genes (intersection of DE genes from RIS, pApo, and acDDR conditions in Fig. 1F) are shown. (XLSX) [file pgen.1005053.s008.xlsx]

## Sheet: Growing DE
Table S1: Differentially expressed genes upon p53 knockdown in Growing cells
Probe ID	Gene symbol	logFC (shp53/V)	P.Value	adj.P.Val
ILMN_1784602	CDKN1A	-1.122	0	0
ILMN_1699265	DKFZp686A24188	-0.88	0	0
ILMN_1658660	ACTC1	1.175	0	4e-06
ILMN_1763658	GDF15	-1.502	0	6e-06
ILMN_1671906	MND1	0.887	0	6e-06
ILMN_1667081	CCND2	-0.894	0	1e-05
ILMN_1865764	BC036485	-0.783	0	1.1e-05
ILMN_1799319	FDXR	-0.697	0	1.2e-05
ILMN_1706238	CSE1L	0.512	0	2e-05
ILMN_1661861	CSF2	-2.314	0	2.1e-05
ILMN_1819854	CR624627	0.675	0	2.1e-05
ILMN_1783610	HELLS	0.623	0	2.6e-05
ILMN_1689111	CXCL12	1.204	0	2.7e-05
ILMN_1664362	SGIP1	-0.717	0	3.1e-05
ILMN_1726153	BC010491	-0.596	0	3.5e-05
ILMN_1799667	KIF4A	0.773	0	3.7e-05
ILMN_1664630	CHEK1	0.565	0	3.8e-05
ILMN_1819384	CD640673	-1.434	0	4e-05
ILMN_1766658	PKMYT1	0.732	0	4.6e-05
ILMN_1806040	TYMS	0.81	0	5.1e-05
ILMN_1653836	C11orf41	-0.599	0	5.3e-05
ILMN_1707727	ANGPTL4	-0.89	0	5.6e-05
ILMN_1811472	KIF23	0.81	0	7.6e-05
ILMN_1879857	CB160856	0.739	0	8.4e-05
ILMN_1733248	NRBP2	-0.604	0	8.6e-05
ILMN_1702140	RACGAP1	0.679	0	0.000103
ILMN_1663061	DEK	0.52	0	0.000124
ILMN_1787477	CENPO	0.645	0	0.000134
ILMN_1705686	NRGN	0.615	0	0.000135
ILMN_1781942	HMMR	1.025	0	0.000148
ILMN_1894704	N63278	-0.767	0	0.000151
ILMN_1727315	DENND1A	0.399	1e-05	0.00017
ILMN_1816342	CR592140	-0.815	1e-05	0.000187
ILMN_1808347	CDC45L	0.574	1e-05	0.000196
ILMN_1771224	C18orf24	0.554	1e-05	0.000201
ILMN_1731184	MELK	0.796	1e-05	0.000204
ILMN_1701882	FAM72B	0.767	1e-05	0.000221
ILMN_1759277	OIP5	0.808	1e-05	0.000233
ILMN_1719256	CKS1B	0.641	1e-05	0.000247
ILMN_1810037	RUSC2	-0.48	1e-05	0.000307
ILMN_1667948	SPATA18	-0.611	1e-05	0.000347
ILMN_1655733	RFC2	0.748	1e-05	0.00035
ILMN_1827054	BI832237	-0.6	1e-05	0.000359
ILMN_1732150	KIAA0101	0.785	1e-05	0.00037
ILMN_1800697	LDB2	0.606	1e-05	0.00038
ILMN_1725880	TMEM194A	0.569	1e-05	0.000381
ILMN_1768291	SPAG5	0.707	2e-05	0.000411
ILMN_1774336	POLE2	0.577	2e-05	0.000413
ILMN_1785167	OSBPL9	0.466	2e-05	0.000442
ILMN_1811933	SHMT1	0.504	2e-05	0.000478
ILMN_1744240	WDR67	0.459	2e-05	0.000562
ILMN_1673518	BRWD1	-0.445	2e-05	0.00059
ILMN_1658143	RFC3	0.701	2e-05	0.000593
ILMN_1721868	KPNA2	0.605	2e-05	0.00061
ILMN_1680738	C5orf13	0.671	2e-05	0.000613
ILMN_1807501	GINS4	0.829	2e-05	0.000618
ILMN_1681503	MCM2	0.641	2e-05	0.000635
ILMN_1792712	C4orf46	0.546	3e-05	0.000656
ILMN_1731070	ORC6L	0.69	3e-05	0.000659
ILMN_1660806	CSRP2	0.517	3e-05	0.000659
ILMN_1727055	C12orf48	0.674	3e-05	0.000695
ILMN_1796589	TRIP13	0.711	3e-05	0.000706
ILMN_1654262	ZMAT3	-0.596	3e-05	0.000742
ILMN_1713529	SEMA6A	-0.746	3e-05	0.000745
ILMN_1738657	SATB2	-0.506	3e-05	0.000752
ILMN_1695590	ADRB2	-0.488	3e-05	0.000752
ILMN_1850277	AB074273	-0.689	3e-05	0.000754
ILMN_1768311	LOC23117	-0.521	3e-05	0.000764
ILMN_1692790	ITGB3BP	0.605	3e-05	0.000793
ILMN_1814797	SLC35F3	-0.725	3e-05	0.000793
ILMN_1756326	CKS2	0.54	3e-05	0.000809
ILMN_1682336	MASTL	0.469	3e-05	0.000813
ILMN_1791447	CXCL12	1.068	3e-05	0.000825
ILMN_1715179	SNRPA1	0.391	3e-05	0.000829
ILMN_1665797	CSE1L	0.436	3e-05	0.000834
ILMN_1663303	SCG5	-0.616	4e-05	0.00088
ILMN_1808071	KIF14	0.742	4e-05	0.000884
ILMN_1720526	CENPN	0.653	4e-05	0.000884
ILMN_1679134	NSMCE4A	0.477	4e-05	0.000897
ILMN_1755811	FBXO4	0.673	4e-05	0.00093
ILMN_1719906	HADH	0.519	4e-05	0.000935
ILMN_1852793	BC067908	0.502	4e-05	0.001005
ILMN_1705715	SNORA33	-0.565	4e-05	0.001011
ILMN_1664511	DQ893928	0.987	4e-05	0.001019
ILMN_1777564	MAD2L1	0.778	4e-05	0.00105
ILMN_1652445	RAC1	0.58	4e-05	0.001056
ILMN_1747078	HYLS1	0.471	4e-05	0.001068
ILMN_1670769	CENPQ	0.464	4e-05	0.001068
ILMN_1660841	C17orf91	-0.589	4e-05	0.001077
ILMN_1898727	DB375383	0.525	4e-05	0.00108
ILMN_1712678	RPS27L	-0.451	5e-05	0.001119
ILMN_1684217	AURKB	0.934	5e-05	0.001123
ILMN_1805064	SCARNA9	-1.442	5e-05	0.001153
ILMN_1779252	TRIM22	-0.652	5e-05	0.001193
ILMN_1803192	WDR76	0.493	5e-05	0.001194
ILMN_1665655	CTDSPL2	0.445	5e-05	0.001226
ILMN_1748923	SMC2	0.556	5e-05	0.001231
ILMN_1741039	C6orf138	-0.503	5e-05	0.001235
ILMN_1674411	CKAP2	0.62	5e-05	0.00125
ILMN_1658010	CENPI	0.47	6e-05	0.001312
ILMN_1709484	BLM	0.543	6e-05	0.00134
ILMN_1800412	BMP1	-0.489	6e-05	0.001469
ILMN_1737728	BC036512	1.026	7e-05	0.001497
ILMN_1677484	SNAPC4	-0.522	7e-05	0.001508
ILMN_1691457	APOBEC3B	0.767	7e-05	0.001535
ILMN_1666057	REEP2	-0.538	7e-05	0.001545
ILMN_1779147	ENC1	-0.539	7e-05	0.00164
ILMN_1733282	EPS8	0.488	7e-05	0.001664
ILMN_1766657	STOM	-0.497	8e-05	0.001765
ILMN_1728972	FAM64A	0.855	8e-05	0.001777
ILMN_1757697	NEIL3	0.583	9e-05	0.001902
ILMN_1776577	DSCC1	0.526	9e-05	0.001941
ILMN_1702783	CR591513	0.581	9e-05	0.002007
ILMN_1658607	DLEU2L	0.436	9e-05	0.002053
ILMN_1730825	SGOL1	0.611	0.0001	0.002112
ILMN_1748481	TMEM199	-0.5	0.0001	0.002125
ILMN_1652913	EZH2	0.602	0.0001	0.002166
ILMN_1746699	AM392984	0.552	0.0001	0.002231
ILMN_1799744	GALC	-0.422	0.0001	0.002276
ILMN_1733950	BUB1B	0.697	0.00011	0.00234
ILMN_1669404	KISS1	-0.981	0.00011	0.002388
ILMN_1657870	ABL2	-0.567	0.00011	0.002412
ILMN_1794190	CCPG1	-0.382	0.00012	0.002543
ILMN_1747911	CDC2	1.004	0.00012	0.002645
ILMN_1654268	HMGB2	0.787	0.00013	0.00267
ILMN_1741055	NUP210L	-0.555	0.00013	0.002701
ILMN_1710479	RGMB	-0.496	0.00013	0.002806
ILMN_1781943	FAM83D	0.77	0.00014	0.002845
ILMN_1792947	ESCO2	0.594	0.00014	0.002868
ILMN_1697998	FAM54A	0.57	0.00014	0.002932
ILMN_1794539	KIF11	0.668	0.00014	0.003017
ILMN_1660644	LOC644753	-0.44	0.00015	0.003058
ILMN_1694502	PRIM1	0.615	0.00015	0.003153
ILMN_1843198	AK3L1	-0.676	0.00015	0.003159
ILMN_1777691	ARL9	0.493	0.00015	0.003193
ILMN_1863987	DB509343	0.37	0.00016	0.003286
ILMN_1659364	RFC5	0.493	0.00017	0.0034
ILMN_1714428	FBXO17	0.422	0.00017	0.003441
ILMN_1724194	NPEPL1	-0.465	0.00017	0.003503
ILMN_1795524	C15orf44	0.47	0.00017	0.003551
ILMN_1700378	ZWILCH	0.507	0.00018	0.003589
ILMN_1771734	GMPS	0.386	0.00018	0.003591
ILMN_1659106	PHLDA3	-0.522	0.00018	0.003596
ILMN_1766634	MCM6	0.452	0.00018	0.003619
ILMN_1914384	AW206164	-0.384	0.00018	0.003635
ILMN_1728225	AM393250	0.63	0.00018	0.003667
ILMN_1687035	ADAMTSL4	-0.456	0.00019	0.003847
ILMN_1652237	CBR3	0.504	0.00019	0.003852
ILMN_1673721	EXO1	0.565	0.00019	0.003862
ILMN_1814281	SPC25	0.769	0.00019	0.003864
ILMN_1753183	CDCA4	0.417	0.00019	0.003897
ILMN_1689817	LCOR	-0.395	0.0002	0.003986
ILMN_1751444	NCAPG	0.807	0.0002	0.004024
ILMN_1677837		-0.372	0.0002	0.00405
ILMN_1799516	DNAJC9	0.464	0.00021	0.004159
ILMN_1761836	ORC1L	0.477	0.00022	0.004396
ILMN_1707858	H2AFZ	0.368	0.00022	0.004411
ILMN_1728934	PRC1	0.793	0.00023	0.004473
ILMN_1686915	CCDC34	0.597	0.00023	0.004497
ILMN_1736090	BUB1	0.789	0.00023	0.004549
ILMN_1772814	NLK	-0.515	0.00023	0.004594
ILMN_1693124	LOC644096	0.435	0.00023	0.004614
ILMN_1710428	CDC2	0.952	0.00024	0.004662
ILMN_1712413	RPL39L	0.553	0.00024	0.004668
ILMN_1672988	LMNB1	0.859	0.00024	0.004693
ILMN_1904282	CR590573	0.414	0.00024	0.004728
ILMN_1812226	ICAM1	-0.743	0.00024	0.004766
ILMN_1794082	ZFP64	0.45	0.00025	0.004855
ILMN_1692398	CNTNAP1	-0.427	0.00026	0.005107
ILMN_1701289	KPNA2	0.639	0.00026	0.005108
ILMN_1790537	C16orf75	0.572	0.00027	0.00513
ILMN_1749829	DLGAP5	0.844	0.00027	0.005205
ILMN_1822738	BX490982	0.369	0.00027	0.005246
ILMN_1803825	CXCL12	0.538	0.00027	0.005257
ILMN_1791990	EML2	-0.437	0.00028	0.005311
ILMN_1657803	CFH	-0.354	0.00028	0.005385
ILMN_1772366	MAP1A	-0.598	0.00028	0.00539
ILMN_1666022	TNFRSF10D	-0.602	0.00029	0.005502
ILMN_1742197	PIKFYVE	0.358	0.00029	0.005502
ILMN_1916397	BQ446637	-0.374	0.00029	0.005548
ILMN_1663332	KIAA0101	0.829	0.00029	0.005601
ILMN_1709162	SHCBP1	0.762	0.0003	0.00563
ILMN_1754757	SCNN1D	-0.642	0.0003	0.00563
ILMN_1789733	CLIP3	-0.414	0.0003	0.005631
ILMN_1684929	TOPBP1	0.357	0.0003	0.005652
ILMN_1714604	LOC283710	-0.364	0.0003	0.005768
ILMN_1797964	ARL6IP6	0.421	0.00031	0.005818
ILMN_1790992	ERCC6L	0.592	0.00031	0.005913
ILMN_1725260	CDC25C	0.493	0.00032	0.005999
ILMN_1770678	CBX2	0.374	0.00032	0.006021
ILMN_1778444	FKBP5	0.464	0.00032	0.006048
ILMN_1694177	PCNA	0.348	0.00032	0.006092
ILMN_1815102	LCAT	-0.544	0.00033	0.006162
ILMN_1739645	ANLN	0.758	0.00033	0.00622
ILMN_1660654	CDCA2	0.502	0.00033	0.006261
ILMN_1668498	CWF19L2	0.366	0.00034	0.006299
ILMN_1670809	NRM	0.582	0.00034	0.006329
ILMN_1832893	BX090622	-0.372	0.00035	0.006446
ILMN_1843855	AW118552	-0.405	0.00035	0.006577
ILMN_1902067	BG541476	-0.66	0.00035	0.006578
ILMN_1760779	ENSA	0.4	0.00036	0.006617
ILMN_1698521	SH2B1	-0.446	0.00036	0.006663
ILMN_1784860	RFC3	0.453	0.00036	0.006708
ILMN_1754570	KCTD8	-0.401	0.00036	0.006742
ILMN_1680955	AURKA	0.668	0.00037	0.006769
ILMN_1673673	PBK	0.901	0.00037	0.006808
ILMN_1695414	ASF1B	0.667	0.00037	0.00687
ILMN_1728556	SMC4	0.533	0.00037	0.006891
ILMN_1658695	NUF2	0.806	0.00037	0.006898
ILMN_1716847	FADS3	-0.616	0.00038	0.006925
ILMN_1756162	DQ896414	0.373	0.00038	0.006962
ILMN_1709132	ELP2	0.322	0.0004	0.007283
ILMN_1806483	ZWILCH	0.546	0.0004	0.007305
ILMN_1906735	BX119580	-0.468	0.00041	0.007387
ILMN_1716279	CENPE	0.712	0.00041	0.00746
ILMN_1656691	FBXO4	0.522	0.00042	0.007575
ILMN_1653292	PFKFB4	-0.601	0.00042	0.007592
ILMN_1658027	RAD54L	0.534	0.00042	0.007669
ILMN_1785756	H2AFX	0.462	0.00043	0.007722
ILMN_1747016	CEP55	0.844	0.00044	0.007847
ILMN_1811195	ZNF211	-0.403	0.00044	0.007872
ILMN_1754320	SNORD68	-0.651	0.00044	0.007906
ILMN_1662888	PDLIM4	-0.635	0.00044	0.007912
ILMN_1663195	MCM7	0.403	0.00044	0.007925
ILMN_1799015	PXMP2	0.529	0.00044	0.007967
ILMN_1749827	NT5C1B	-0.365	0.00044	0.00797
ILMN_1774417	TRPC3	0.483	0.00044	0.007979
ILMN_1721770	PAPPA	-0.821	0.00045	0.0081
ILMN_1750518	THOC4	0.377	0.00046	0.008236
ILMN_1675594	YY1AP1	-0.67	0.00047	0.008306
ILMN_1656452	C16orf59	0.423	0.00047	0.008342
ILMN_1711254	WDR3	-0.341	0.00047	0.008361
ILMN_1701837	KLHL2	-0.346	0.00047	0.008376
ILMN_1711462	MNS1	0.424	0.00048	0.00853
ILMN_1869109	NUCKS1	0.448	0.00048	0.008597
ILMN_1784822	PPP1R3F	-0.339	0.00049	0.008679
ILMN_1719476	RPS29	-0.549	0.00051	0.00892
ILMN_1751776	CKAP2L	0.589	0.00051	0.008927
ILMN_1791002	SKP2	0.453	0.00051	0.008931
ILMN_1693471	KLHL35	-0.424	0.00051	0.008945
ILMN_1700432	X57206	0.429	0.00053	0.009227
ILMN_1813246	THOC3	0.421	0.00053	0.009264
ILMN_1752226	PPAN	-0.497	0.00053	0.009284
ILMN_1768293	NUP155	0.368	0.00054	0.009483
ILMN_1829296	AW274570	0.37	0.00055	0.009584
ILMN_1691195	BNIPL-1	0.345	0.00056	0.00971

## Sheet: pApo DE
Table S1: Differentially expressed genes upon p53 knockdown in E1A/RAS cells
Probe ID	Gene symbol	logFC (shp53/V)	P.Value	adj.P.Val
ILMN_1687921	JMJD8	0.577	0	0
ILMN_1689817	LCOR	-0.65	0	0
ILMN_1742830	ZG16B	0.667	0	0
ILMN_1789007	APOC1	0.684	0	0
ILMN_1681783	ANXA1	-1.236	0	0
ILMN_1677840	CNOT1	-0.864	0	0
ILMN_1680687	NSF	-0.668	0	0
ILMN_1684308	DEFB103B	-1.005	0	0
ILMN_1777853	MBOAT2	-0.587	0	0
ILMN_1763207	BATF3	0.651	0	0
ILMN_1779071	FEZ1	0.805	0	0
ILMN_1778677	MRS2	-0.64	0	0
ILMN_1671703	ACTA2	-1.234	0	0
ILMN_1704196	DSG2	-0.75	0	0
ILMN_1782813	DHFR	-0.838	0	0
ILMN_1865764	BC036485	-1.26	0	0
ILMN_1695946	TRNP1	-1.126	0	0
ILMN_1804357	GNG4	0.793	0	0
ILMN_1744212	INPP5D	-1.785	0	0
ILMN_1698261	PDE6B	0.902	0	0
ILMN_1690786	SLFN12	-0.631	0	0
ILMN_1711069	YPEL5	-0.521	0	0
ILMN_1745021	SLC30A1	-0.559	0	0
ILMN_1799319	FDXR	-0.731	0	0
ILMN_1678678	SLC37A4	0.602	0	0
ILMN_1662437	BCL3	0.757	0	0
ILMN_1654262	ZMAT3	-1.414	0	0
ILMN_1656422	GPR87	-1.917	0	0
ILMN_1750324	IGFBP5	0.883	0	0
ILMN_1908274	AW236020	0.679	0	0
ILMN_1801359	HAUS7	0.739	0	0
ILMN_1761808	MCFD2	-0.649	0	0
ILMN_1695545	BTBD1	-0.796	0	0
ILMN_1720703	SLC25A3	-0.688	0	0
ILMN_1723035	OLR1	1.226	0	0
ILMN_1755638	TAF7L	-0.596	0	0
ILMN_1808732	SAA1	0.866	0	0
ILMN_1751901	DKFZp566N034	0.634	0	0
ILMN_1777691	ARL9	0.786	0	0
ILMN_1712943	CCK	-0.914	0	0
ILMN_1676924	CD247	0.534	0	0
ILMN_1759991	NOL12	0.64	0	0
ILMN_1762568	RBMS1	-0.524	0	0
ILMN_1671971		-1.22	0	0
ILMN_1769226	SEPW1	-0.695	0	0
ILMN_1706643	COL6A3	0.695	0	0
ILMN_1745798	GTF2F2	-0.57	0	0
ILMN_1815158	GPS2	0.722	0	0
ILMN_1732967	KIAA1949	-0.932	0	0
ILMN_1692077	MXRA7	-0.8	0	0
ILMN_1778242	CALM1	-0.519	0	0
ILMN_1781040	DEAF1	0.73	0	0
ILMN_1745374	IFI35	0.763	0	0
ILMN_1666057	REEP2	-0.717	0	0
ILMN_1762639	MED11	0.749	0	0
ILMN_1814726	SCARB2	-0.578	0	0
ILMN_1663866	TGFBI	0.723	0	0
ILMN_1765574	TFAP2A	-0.833	0	0
ILMN_1713668	TSNAX	-0.894	0	0
ILMN_1689842	SC4MOL	-0.989	0	0
ILMN_1702712	TRIM55	-1.069	0	0
ILMN_1721022	SHC1	-0.745	0	0
ILMN_1654541	ATP6V1G2	-0.845	0	0
ILMN_1778319	DMKN	0.989	0	0
ILMN_1714587	DEFB103B	-0.796	0	0
ILMN_1657199	NFASC	-0.605	0	0
ILMN_1668039	GYPC	0.899	0	0
ILMN_1799725	DOCK2	0.816	0	0
ILMN_1781260	TTC19	0.66	0	0
ILMN_1701837	KLHL2	-0.741	0	0
ILMN_1705144	AK128333	-0.796	0	0
ILMN_1800058	NKX2-5	-0.945	0	0
ILMN_1723463	ESAM	-0.703	0	0
ILMN_1769741	RPL32	-0.757	0	0
ILMN_1662038	LARGE	0.685	0	0
ILMN_1786469	FBXO22	-0.737	0	0
ILMN_1715748	FLNC	-0.819	0	0
ILMN_1705750	TGM2	-0.698	0	0
ILMN_1779147	ENC1	-0.872	0	0
ILMN_1653711	FZD2	-0.569	0	0
ILMN_1693687	UXT	0.55	0	0
ILMN_1815149	PIM3	0.772	0	0
ILMN_1692168	UBE2Z	0.521	0	0
ILMN_1693192	DQ895962	0.675	0	0
ILMN_1704665	GPM6B	0.682	0	0
ILMN_1677396	KIAA1165	-0.752	0	0
ILMN_1786328	WDR40A	-0.612	0	0
ILMN_1745079	TRIM2	-0.631	0	0
ILMN_1736829	MDM2	-1.304	0	0
ILMN_1812968	SOX18	-1.113	0	0
ILMN_1732577	TMEM216	0.717	0	0
ILMN_1809281	UBA3	-0.602	0	0
ILMN_1765966	CHGB	0.689	0	0
ILMN_1784602	CDKN1A	-0.954	0	0
ILMN_1737561	N4BP2L2	-0.903	0	0
ILMN_1790757	DQ896642	0.55	0	0
ILMN_1778668	TAGLN	1.803	0	0
ILMN_1742922	PRIM2	-0.883	0	0
ILMN_1800626	SESN1	-0.865	0	0
ILMN_1718946	ADAM10	-0.769	0	0
ILMN_1722533	KATNAL1	-0.56	0	0
ILMN_1777740	C8orf55	0.758	0	0
ILMN_1715476	CKMT1A	0.797	0	0
ILMN_1684663	ZDHHC13	-0.785	0	0
ILMN_1763491	CKMT1B	0.588	0	0
ILMN_1717381	HOXD1	-0.914	0	0
ILMN_1675844	WDR1	-1.052	0	0
ILMN_1695706	H3F3B	0.64	0	0
ILMN_1770035	NCOA5	0.762	0	0
ILMN_1740466	FAM46A	0.652	0	0
ILMN_1782918	B3GNT1	0.728	0	0
ILMN_1772814	NLK	-1.061	0	0
ILMN_1707070	PCOLCE	0.878	0	0
ILMN_1814799	S100A13	-0.725	0	0
ILMN_1771601	UFSP1	0.598	0	0
ILMN_1795836	C21orf57	0.598	0	0
ILMN_1803429	CD44	0.591	0	0
ILMN_1678919	YOD1	-0.645	0	0
ILMN_1748117	LRDD	-1.073	0	0
ILMN_1787212	CDKN1A	-0.789	0	0
ILMN_1697735	EWSR1	0.601	0	0
ILMN_1782050	CEBPD	1.374	0	0
ILMN_1792455	TMEM158	0.621	0	0
ILMN_1758599	FAM163A	0.893	0	0
ILMN_1673282	LAMP2	-0.551	0	0
ILMN_1800739	SPINT2	-0.88	0	0
ILMN_1689868	TMEM80	0.6	0	0
ILMN_1745397	OAS3	0.735	0	0
ILMN_1734286	RBM15B	0.684	0	0
ILMN_1752823	DQ894607	0.728	0	0
ILMN_1773780	FAM173A	0.516	0	0
ILMN_1653466	HES4	0.859	0	0
ILMN_1762275	CSE1L	-0.762	0	0
ILMN_1741054	SLC5A6	0.707	0	0
ILMN_1811315	EEF1A2	-1.176	0	0
ILMN_1729832	EIF4H	-0.93	0	0
ILMN_1732151	COL6A1	1.147	0	0
ILMN_1674530	PIG8	-0.768	0	0
ILMN_1755419	EIF1AX	-0.938	0	0
ILMN_1663092	CITED2	-0.719	0	0
ILMN_1675062	MYL9	0.897	0	0
ILMN_1658071	ATP1B1	-0.546	0	0
ILMN_1684771	PGRMC1	-0.648	0	0
ILMN_1795325	ACTG2	2.432	0	0
ILMN_1677466	DUSP6	-1.021	0	0
ILMN_1744929	PTGER1	-0.969	0	0
ILMN_1775708	SLC2A3	-0.993	0	0
ILMN_1843198	AK3L1	-1.147	0	0
ILMN_1732509	LRRC40	-0.679	0	0
ILMN_1651316	CD69	1.167	0	0
ILMN_1673941	RBM24	-0.677	0	0
ILMN_1736605	PLBD1	0.585	0	0
ILMN_1658221	POLH	-0.631	0	0
ILMN_1670379	ANTXR1	0.994	0	0
ILMN_1747763	RRM2B	-0.832	0	0
ILMN_1715013	ERMAP	0.657	0	0
ILMN_1748707	CRELD2	0.539	0	0
ILMN_1783909	COL6A2	1.233	0	0
ILMN_1726880	TMEM39B	0.574	0	0
ILMN_1814823	FTL	-0.972	0	0
ILMN_1653771	WDR63	-0.592	0	0
ILMN_1811238	ALPK2	-0.672	0	0
ILMN_1666494	CRK	-0.865	0	0
ILMN_1707169	AGMAT	0.586	0	0
ILMN_1678805	POMT2	0.606	0	0
ILMN_1674034	H2AFY	-1.007	0	0
ILMN_1691927	BTBD1	-0.871	0	0
ILMN_1728684	PELP1	0.657	0	0
ILMN_1772521	MTHFD1L	0.69	0	0
ILMN_1787879	ARL2	0.837	0	0
ILMN_1779356	TP53	-1.152	0	0
ILMN_1801833	ARHGAP24	-0.753	0	0
ILMN_1757350	CTNNB1	-0.999	0	0
ILMN_1654690	CECR5	0.521	0	0
ILMN_1700955	TM4SF19	0.798	0	0
ILMN_1666893	TRIML2	-1.254	0	0
ILMN_1702419	SLC35D3	0.647	0	0
ILMN_1728937	CXCR4	-0.648	0	0
ILMN_1774689	TUSC3	0.65	0	0
ILMN_1726448	MMP1	-1.263	0	0
ILMN_1659273	AK093722	0.726	0	0
ILMN_1735052	AK128333	-0.769	0	0
ILMN_1664014	STOX1	0.651	0	0
ILMN_1751345	AP1S1	-0.932	0	0
ILMN_1659463	APAF1	-0.81	0	0
ILMN_1763382	NPPB	0.777	0	0
ILMN_1746396	CTNNB1	-1.043	0	0
ILMN_1659753	LAMP2	-0.633	0	0
ILMN_1676563	HTRA1	0.812	0	0
ILMN_1728262	SAA2	1.162	0	0
ILMN_1704961	ACTG1	-0.97	0	0
ILMN_1731215	MYBPHL	-0.584	0	0
ILMN_1720053	ZFAND3	-0.741	0	0
ILMN_1877068	AK092218	-0.634	0	0
ILMN_1688480	CCND1	-1.501	0	0
ILMN_1720945	SMYD2	-0.624	0	0
ILMN_1680320	GBX2	-1.077	0	0
ILMN_1810836	PDE5A	0.709	0	0
ILMN_1677200	CYFIP2	-1.323	0	0
ILMN_1667948	SPATA18	-1.198	0	0
ILMN_1794190	CCPG1	-0.635	0	0
ILMN_1653444	RPL22	-0.872	0	0
ILMN_1724533	LY96	-0.71	0	0
ILMN_1806432	NT5C	0.795	0	0
ILMN_1791792	C12orf5	-0.917	0	0
ILMN_1713053	C1orf123	0.802	0	0
ILMN_1747067	NPAS1	-1.07	0	0
ILMN_1725726	DHRS2	0.84	0	0
ILMN_1745772	ASCC3	-0.753	0	0
ILMN_1698685	MATN2	-0.77	0	0
ILMN_1786720	PROM1	0.764	0	0
ILMN_1751571	RAD23A	0.846	0	0
ILMN_1714108	p53DINP1	-1.309	0	0
ILMN_1682015	GAL	1.089	0	0
ILMN_1721127	HIST1H3D	0.908	0	0
ILMN_1803408	KRT18	-0.714	0	0
ILMN_1772207	FAM36A	0.858	0	0
ILMN_1793959	ADPGK	0.596	0	0
ILMN_1694491	CCNG1	-0.676	0	0
ILMN_1710655	ANKRA2	-0.561	0	0
ILMN_1806015	SLC2A3	-0.885	0	0
ILMN_1712487	LGTN	0.556	0	1e-06
ILMN_1675156	CDC42	-0.68	0	1e-06
ILMN_1653200	SLC22A17	0.602	0	1e-06
ILMN_1673380	GNG12	-0.858	0	1e-06
ILMN_1670000	IQWD1	-0.585	0	1e-06
ILMN_1781400	SLC7A2	1.251	0	1e-06
ILMN_1665994	SILV	0.743	0	1e-06
ILMN_1726415	CCNA1	-0.681	0	1e-06
ILMN_1782875	MORF4L2	-0.675	0	1e-06
ILMN_1736862	ATP1B1	-0.678	0	1e-06
ILMN_1815190	METTL1	0.662	0	1e-06
ILMN_1693830	LACTB	-0.648	0	1e-06
ILMN_1700733	KIAA1370	-0.583	0	1e-06
ILMN_1794492	HOXC6	-0.815	0	1e-06
ILMN_1794677	TMC6	-0.591	0	1e-06
ILMN_1688152	IL27RA	0.876	0	1e-06
ILMN_1662927	AP1S1	-0.731	0	1e-06
ILMN_1734316	YME1L1	-0.628	0	1e-06
ILMN_1782843	EIF4H	-0.74	0	1e-06
ILMN_1738530	ATAD3A	0.709	0	1e-06
ILMN_1884160	BX103929	0.65	0	1e-06
ILMN_1909908	C10orf12	-0.602	0	1e-06
ILMN_1785265	PLS3	-0.595	0	1e-06
ILMN_1788184	CIDEA	-0.592	0	1e-06
ILMN_1717420	UBE2W	-0.653	0	1e-06
ILMN_1685237	HEATR3	0.627	0	1e-06
ILMN_1761912	MGAT1	0.47	0	1e-06
ILMN_1673335	ZDHHC13	-0.568	0	1e-06
ILMN_1693452	GAL3ST4	-0.648	0	1e-06
ILMN_1703891	TBC1D9	-0.53	0	1e-06
ILMN_1687519	SNAP23	-0.629	0	1e-06
ILMN_1779748	ASMTL	0.661	0	1e-06
ILMN_1783684	RBBP4	-0.79	0	1e-06
ILMN_1660390	IGFBP7	0.572	0	1e-06
ILMN_1760922	GIT2	-0.586	0	1e-06
ILMN_1666924	PINK1	-0.584	0	1e-06
ILMN_1694432	CRIP2	-0.704	0	1e-06
ILMN_1723625	MAP4K2	-0.661	0	1e-06
ILMN_1657797	FIBP	0.695	0	1e-06
ILMN_1679483	INTS10	0.471	0	1e-06
ILMN_1724879	AMMECR1	-0.487	0	1e-06
ILMN_1697348	WBSCR22	0.512	0	1e-06
ILMN_1656837	RBP1	0.846	0	1e-06
ILMN_1737058	MPDU1	0.831	0	1e-06
ILMN_1784847	CREBZF	-0.591	0	1e-06
ILMN_1670054	TIMP2	-0.526	0	1e-06
ILMN_1718069	MIS12	0.521	0	1e-06
ILMN_1705261	CAPN1	-0.622	0	1e-06
ILMN_1791388	ZNF787	0.519	0	1e-06
ILMN_1667825	MLKL	0.598	0	1e-06
ILMN_1759097	MLLT11	-0.759	0	1e-06
ILMN_1718961	BNIP3L	-0.812	0	1e-06
ILMN_1661347	IMP4	0.643	0	1e-06
ILMN_1742044	GNAI1	-0.768	0	1e-06
ILMN_1669286	YWHAZ	-0.732	0	1e-06
ILMN_1804679	MYST1	0.647	0	1e-06
ILMN_1882590	BC045702	-0.694	0	1e-06
ILMN_1721363	RNF182	-0.545	0	1e-06
ILMN_1733746	REEP1	0.537	0	1e-06
ILMN_1868797	GDAP1	0.549	0	1e-06
ILMN_1808584	FAM36A	0.557	0	1e-06
ILMN_1738913	RARRES1	0.701	0	2e-06
ILMN_1709634	CMBL	-0.741	0	2e-06
ILMN_1710078	TMEM181	0.565	0	2e-06
ILMN_1691535	CUL4B	-0.513	0	2e-06
ILMN_1801476	CDS1	-0.561	0	2e-06
ILMN_1681016	SPNS1	0.532	0	2e-06
ILMN_1674201	MFN1	-0.67	0	2e-06
ILMN_1748427	ZNF239	0.544	0	2e-06
ILMN_1698463	ILF3	0.559	0	2e-06
ILMN_1696004	LRRK1	0.506	0	2e-06
ILMN_1760575	PTP4A1	-0.822	0	2e-06
ILMN_1717707	PSTK	0.526	0	2e-06
ILMN_1687867	CR611604	-0.78	0	2e-06
ILMN_1656628	WDR4	0.541	0	2e-06
ILMN_1657746	BPHL	0.597	0	2e-06
ILMN_1656297	C21orf57	0.631	0	2e-06
ILMN_1658010	CENPI	-0.555	0	2e-06
ILMN_1791002	SKP2	-0.632	0	2e-06
ILMN_1698323	PLEKHB2	-0.895	0	2e-06
ILMN_1808816	PYGO2	0.511	0	2e-06
ILMN_1769839	L1TD1	-0.493	0	2e-06
ILMN_1655663	SC65	0.741	0	2e-06
ILMN_1714784	ZAK	0.556	0	2e-06
ILMN_1664776	EFR3A	-0.54	0	2e-06
ILMN_1772312	BARX1	-0.537	0	2e-06
ILMN_1775196	DKFZp686A24188	-0.641	0	2e-06
ILMN_1731851	OXA1L	-0.439	0	2e-06
ILMN_1762883	ECE2	0.608	0	2e-06
ILMN_1736130	C18orf22	0.572	0	3e-06
ILMN_1736567	CD74	0.576	0	3e-06
ILMN_1667081	CCND2	-0.745	0	3e-06
ILMN_1701875	ZYX	-0.558	0	3e-06
ILMN_1722642	REEP3	-0.536	0	3e-06
ILMN_1654314	LGALS3BP	0.548	0	3e-06
ILMN_1655684	SARS2	0.487	0	3e-06
ILMN_1759495	XPO5	0.495	0	3e-06
ILMN_1735347	MCEE	0.561	0	3e-06
ILMN_1752351	LAMP2	-0.409	0	3e-06
ILMN_1713855	AK074198	0.606	0	3e-06
ILMN_1721605	SMYD2	-0.485	0	3e-06
ILMN_1717674	PEPD	0.467	0	3e-06
ILMN_1683300	BAX	-0.681	0	3e-06
ILMN_1667707	SPCS3	-0.517	0	3e-06
ILMN_1672389	DKFZp686C16101	-0.512	0	3e-06
ILMN_1693250	ACBD5	-0.597	0	3e-06
ILMN_1681737	TMSB15A	1.15	0	3e-06
ILMN_1741180	HEXDC	0.576	0	3e-06
ILMN_1688848	TMEM44	0.669	0	3e-06
ILMN_1871391		0.973	0	3e-06
ILMN_1681641	XTP6	0.683	0	3e-06
ILMN_1815656	SERINC3	-0.642	0	3e-06
ILMN_1673966	POLR3F	0.474	0	3e-06
ILMN_1690040	TM7SF2	-0.612	0	3e-06
ILMN_1709851	TCEA1	-0.712	0	3e-06
ILMN_1752027	UBE3B	0.424	0	3e-06
ILMN_1738657	SATB2	-0.553	0	3e-06
ILMN_1723978	LGALS1	-0.445	0	4e-06
ILMN_1757644	UBE2H	-0.954	0	4e-06
ILMN_1735438	GPM6B	0.599	0	4e-06
ILMN_1746819	C5	0.564	0	4e-06
ILMN_1808501	SH3KBP1	-0.666	0	4e-06
ILMN_1716596	NSMAF	0.446	0	4e-06
ILMN_1744442	TTPAL	-0.478	0	4e-06
ILMN_1753823	IL17D	0.591	0	4e-06
ILMN_1740312	CNOT1	-0.643	0	4e-06
ILMN_1674243	TFRC	0.684	0	4e-06
ILMN_1731064	CABC1	-0.548	0	4e-06
ILMN_1752993	DQ896116	-1.711	0	4e-06
ILMN_1666453	STK3	0.465	0	4e-06
ILMN_1658702	HIST1H2BJ	-0.65	0	4e-06
ILMN_1777765	C12orf10	0.537	0	4e-06
ILMN_1738095	PER2	0.663	0	4e-06
ILMN_1659270	OTP	-0.587	0	4e-06
ILMN_1806487	FAM109B	0.49	0	4e-06
ILMN_1676874	BCL10	-0.621	0	4e-06
ILMN_1711408	ANXA4	-0.643	0	4e-06
ILMN_1737066	PRPF19	0.678	0	4e-06
ILMN_1750167	PRR3	0.515	0	4e-06
ILMN_1658639	SLC46A3	-0.592	0	5e-06
ILMN_1700081	FST	0.976	0	5e-06
ILMN_1712678	RPS27L	-0.498	0	5e-06
ILMN_1757270	DBN1	-0.607	0	5e-06
ILMN_1730416	CYCS	0.513	0	5e-06
ILMN_1812080	PARP16	0.561	0	5e-06
ILMN_1760849	NETO2	0.568	0	5e-06
ILMN_1654748	TMCO3	-0.472	0	5e-06
ILMN_1758339	CSTF1	-0.547	0	5e-06
ILMN_1908824	RNU6ATAC	-1.788	0	5e-06
ILMN_1723586	CNPY2	0.506	0	5e-06
ILMN_1760635	RAD51C	-0.631	0	5e-06
ILMN_1655311	AY726587	0.528	0	5e-06
ILMN_1659297	FZD6	-0.504	0	5e-06
ILMN_1779374	AMMECR1	-0.539	0	5e-06
ILMN_1750052	NOP14	0.792	0	6e-06
ILMN_1729975	ARAF	0.511	0	6e-06
ILMN_1687769	ECSIT	0.517	0	6e-06
ILMN_1673899	FAM57A	0.467	0	6e-06
ILMN_1683960	FOXF2	-0.563	0	6e-06
ILMN_1792356	DPYSL4	-0.652	0	6e-06
ILMN_1684575	TNIP2	0.479	0	6e-06
ILMN_1812747	MAPK3	-0.506	0	6e-06
ILMN_1726930	C5orf44	-0.585	0	6e-06
ILMN_1773419	MCRS1	0.446	0	6e-06
ILMN_1716071	PAQR3	-0.465	0	6e-06
ILMN_1749109	PSAP	-0.456	0	6e-06
ILMN_1736555	ZNF280D	0.48	0	6e-06
ILMN_1803376	AEBP2	-0.512	0	7e-06
ILMN_1656910	TRIM6	-0.62	0	7e-06
ILMN_1692760	DPAGT1	0.483	0	7e-06
ILMN_1654864	C1orf58	-0.568	0	7e-06
ILMN_1869897	NEK7	-0.7	0	7e-06
ILMN_1737163	SH3BGRL3	-0.684	0	7e-06
ILMN_1731640	TMSB15B	0.784	0	7e-06
ILMN_1748481	TMEM199	-0.57	0	7e-06
ILMN_1727043	GLT25D1	0.541	0	7e-06
ILMN_1657554	HRIHFB2216	-0.602	0	7e-06
ILMN_1792997	DKFZp566H1924	-0.446	0	7e-06
ILMN_1668865	SLC2A14	-0.742	0	7e-06
ILMN_1882512	LOC285628	0.665	0	7e-06
ILMN_1739576	CYB5R2	0.601	0	8e-06
ILMN_1807034	CALCA	0.554	0	8e-06
ILMN_1732534	DQ896480	-0.452	0	8e-06
ILMN_1755811	FBXO4	0.712	0	8e-06
ILMN_1698139	TCEA1	-0.701	0	8e-06
ILMN_1760688	SAMD14	-0.64	0	8e-06
ILMN_1784661	KIAA1412	-0.826	0	8e-06
ILMN_1658289	WDR54	0.542	0	8e-06
ILMN_1726327	AMY1A	-0.731	0	8e-06
ILMN_1656691	FBXO4	0.665	0	8e-06
ILMN_1800390	ZNF511	0.436	0	8e-06
ILMN_1676047	MPND	0.611	0	9e-06
ILMN_1652280	FBXO32	-0.703	0	9e-06
ILMN_1687864	POP5	0.618	0	9e-06
ILMN_1802888	ZNF185	-0.56	0	9e-06
ILMN_1703403	HLA-B	0.738	0	9e-06
ILMN_1746784	SLAIN1	0.606	0	9e-06
ILMN_1763658	GDF15	-1.162	0	9e-06
ILMN_1790807	XPC	-0.572	0	1e-05
ILMN_1655595	SERPINE2	0.542	0	1e-05
ILMN_1803277	MVP	-0.646	0	1e-05
ILMN_1789493	FAM122B	-0.544	0	1e-05
ILMN_1731097	C8orf85	0.64	0	1e-05
ILMN_1671875	CLIC4	-0.612	0	1e-05
ILMN_1666727	ZNF586	0.461	0	1e-05
ILMN_1780894	ANTXR1	-0.601	0	1e-05
ILMN_1679262	DPYSL3	0.574	0	1e-05
ILMN_1769406	PIAS2	-0.546	0	1e-05
ILMN_1685574	TSC22D2	-0.754	0	1e-05
ILMN_1740571	OCLN	-0.493	0	1e-05
ILMN_1774580	MRPL48	0.52	0	1.1e-05
ILMN_1778709	PICALM	-0.677	0	1.1e-05
ILMN_1753393	OSGEP	0.52	0	1.1e-05
ILMN_1676358	RALB	-0.6	0	1.1e-05
ILMN_1681203	TWF1	-0.598	0	1.1e-05
ILMN_1792508	TMEM59	-0.437	0	1.1e-05
ILMN_1813938	CHCHD4	0.46	0	1.1e-05
ILMN_1753584	KRT8	-0.705	0	1.1e-05
ILMN_1669631	GLRB	-0.614	0	1.1e-05
ILMN_1661337	SRM	0.677	0	1.1e-05
ILMN_1689329	SCD	0.655	0	1.1e-05
ILMN_1761314	NFS1	-0.556	0	1.1e-05
ILMN_1699472	ST3GAL3	0.63	0	1.2e-05
ILMN_1732566	TMTC3	-0.663	0	1.2e-05
ILMN_1893633	LOC439949	0.585	0	1.2e-05
ILMN_1708482	TMEM80	0.466	0	1.3e-05
ILMN_1660021	M6PRBP1	-0.566	0	1.3e-05
ILMN_1653438	PHF14	0.506	0	1.3e-05
ILMN_1756550	NUP62CL	-0.51	0	1.3e-05
ILMN_1707434	SLC25A37	0.836	0	1.3e-05
ILMN_1742410	BCL2L1	-0.745	0	1.4e-05
ILMN_1917290	LAMP2	-0.626	0	1.4e-05
ILMN_1663894	HSDL1	-0.486	0	1.4e-05
ILMN_1769926	DBN1	-0.48	0	1.4e-05
ILMN_1718334	ITPA	0.592	0	1.4e-05
ILMN_1796423	CLIC3	-0.576	0	1.4e-05
ILMN_1788160	KIF5B	-0.65	0	1.5e-05
ILMN_1682332	GYPC	0.567	0	1.5e-05
ILMN_1801584	CXCR4	-0.579	0	1.5e-05
ILMN_1707748	PIM3	0.619	0	1.5e-05
ILMN_1780298	FAM86A	0.461	0	1.5e-05
ILMN_1671478	CKB	0.566	0	1.5e-05
ILMN_1682414	NSF	-0.613	0	1.6e-05
ILMN_1674260	TRIM13	0.557	0	1.6e-05
ILMN_1708743	NT5DC2	0.557	0	1.6e-05
ILMN_1733666	PLDN	-0.54	0	1.7e-05
ILMN_1677385	C8orf40	0.561	0	1.7e-05
ILMN_1738514	C7orf47	0.454	0	1.7e-05
ILMN_1713249	PHF19	0.611	0	1.7e-05
ILMN_1715173	RPS6KA1	0.522	0	1.7e-05
ILMN_1801686	RABAC1	-0.481	0	1.7e-05
ILMN_1693669	WRAP53	0.586	0	1.7e-05
ILMN_1745807	TMEM62	0.446	0	1.8e-05
ILMN_1680501	GTF2IRD2	0.549	0	1.8e-05
ILMN_1669410	CHGA	-0.492	0	1.8e-05
ILMN_1859118	NFIC	0.68	0	1.8e-05
ILMN_1682738	SMAD3	0.609	0	1.8e-05
ILMN_1797776	PRSS23	0.68	0	1.9e-05
ILMN_1704672	OBFC2B	0.573	0	1.9e-05
ILMN_1699651	IL6	2.087	0	1.9e-05
ILMN_1808238	RBPMS2	-0.515	0	1.9e-05
ILMN_1673275	TRAPPC2	-0.452	0	1.9e-05
ILMN_1711227	GMDS	0.425	0	2e-05
ILMN_1763516	SPINK2	0.464	0	2e-05
ILMN_1742456	OSTF1	-0.482	0	2e-05
ILMN_1664172	GNE	0.455	0	2e-05
ILMN_1704656	PPP2R1B	-0.493	0	2e-05
ILMN_1768110	ZAK	-0.438	0	2e-05
ILMN_1670130	ARID3A	-0.533	0	2e-05
ILMN_1653933	ABCB6	0.444	0	2e-05
ILMN_1697703	HPDL	0.608	0	2.1e-05
ILMN_1694837	GPATCH4	0.468	0	2.1e-05
ILMN_1806603	MESP1	0.483	0	2.1e-05
ILMN_1751161	COL7A1	0.805	0	2.1e-05
ILMN_1736161	CSTF3	-0.497	0	2.1e-05
ILMN_1758978	KLHL4	-0.434	0	2.1e-05
ILMN_1703284	SPIRE2	0.479	0	2.2e-05
ILMN_1794595	GAMT	-0.51	0	2.2e-05
ILMN_1719906	HADH	0.521	0	2.2e-05
ILMN_1680339	PDGFRL	0.672	0	2.2e-05
ILMN_1779965	AK1	-0.511	0	2.3e-05
ILMN_1805652	PPP2R2D	-0.594	0	2.3e-05
ILMN_1780036	WDR1	-0.471	0	2.3e-05
ILMN_1798533	ZNF22	0.453	0	2.4e-05
ILMN_1759325	C16orf91	0.472	0	2.4e-05
ILMN_1664010	ELF1	-0.576	0	2.4e-05
ILMN_1659343	BOLA2	0.579	0	2.4e-05
ILMN_1802753	TSSC4	0.53	0	2.4e-05
ILMN_1661708	LGALS7B	-0.55	0	2.5e-05
ILMN_1750960	NTHL1	0.53	0	2.6e-05
ILMN_1683415	CAMK2D	-0.511	0	2.7e-05
ILMN_1789240	GBL	0.436	0	2.7e-05
ILMN_1754635	CRB3	-0.465	0	2.7e-05
ILMN_1700685	S100PBP	-0.498	0	2.7e-05
ILMN_1793474	INSIG1	-0.716	0	2.7e-05
ILMN_1792304	MBOAT2	-0.507	0	2.8e-05
ILMN_1737283	TMSB15B	0.729	0	2.8e-05
ILMN_1758474	AX747806	0.372	0	2.8e-05
ILMN_1802808	SLC25A37	0.788	0	2.8e-05
ILMN_1652413	UCN2	0.588	0	2.9e-05
ILMN_1741780	DUSP28	0.421	0	2.9e-05
ILMN_1735552	KIF1B	0.499	0	2.9e-05
ILMN_1745779	TM4SF19	0.549	0	2.9e-05
ILMN_1725485	RGS17	0.633	0	2.9e-05
ILMN_1765246	TES	-0.745	0	3.1e-05
ILMN_1750202	RAB7L1	-0.734	0	3.1e-05
ILMN_1770338	TM4SF1	0.635	0	3.1e-05
ILMN_1768798	AK024068	-0.43	0	3.1e-05
ILMN_1658333	ECM1	-0.547	0	3.1e-05
ILMN_1723815	NPEPPS	-0.698	0	3.2e-05
ILMN_1719205	FBL	0.408	0	3.2e-05
ILMN_1725071	CCDC12	0.449	0	3.2e-05
ILMN_1726410	APRT	0.505	0	3.2e-05
ILMN_1743933	TSHZ3	0.516	0	3.2e-05
ILMN_1782141	GRHL3	-0.547	0	3.3e-05
ILMN_1803302	CRK	-0.43	0	3.4e-05
ILMN_1727271	WARS	-0.537	0	3.4e-05
ILMN_1659782	STK19	0.523	0	3.4e-05
ILMN_1673123	SH3GLB2	0.527	0	3.4e-05
ILMN_1754499	CDK10	0.508	0	3.4e-05
ILMN_1673518	BRWD1	-0.421	0	3.5e-05
ILMN_1725139	CA9	0.729	0	3.5e-05
ILMN_1679543	KPTN	0.584	0	3.5e-05
ILMN_1654946	ZSCAN18	-0.441	0	3.5e-05
ILMN_1740512	TMSB15B	0.621	0	3.6e-05
ILMN_1672611	CDH11	-0.431	0	3.6e-05
ILMN_1797828	DDRGK1	0.393	0	3.6e-05
ILMN_1809928	COL6A2	0.723	0	3.6e-05
ILMN_1771332	CEPT1	-0.511	0	3.6e-05
ILMN_1665909	BC007367	-0.468	0	3.7e-05
ILMN_1708508	PPM1E	0.627	0	3.7e-05
ILMN_1798791	GLS	-0.621	0	3.8e-05
ILMN_1765796	ENO2	0.535	0	3.9e-05
ILMN_1768580	BCL2L13	-0.386	0	3.9e-05
ILMN_1717324	BC053950	0.487	0	3.9e-05
ILMN_1657632	ZMYM6	0.408	0	3.9e-05
ILMN_1809636	C2orf88	0.458	0	4e-05
ILMN_1655307	FAM136A	0.394	0	4e-05
ILMN_1755234	SSH3	-0.522	0	4.1e-05
ILMN_1815689	CD46	-0.548	0	4.1e-05
ILMN_1746948	MYL5	0.537	0	4.1e-05
ILMN_1721138	GRPEL2	-0.46	0	4.1e-05
ILMN_1671911	MTA1	0.421	0	4.1e-05
ILMN_1804633	C8orf42	-0.435	0	4.2e-05
ILMN_1769191	GNAS	-0.501	0	4.2e-05
ILMN_1771003	HAUS4	0.452	0	4.2e-05
ILMN_1665300	C1orf25	-0.384	0	4.2e-05
ILMN_1755808	RPS27	0.391	0	4.2e-05
ILMN_1699421	ANXA10	0.532	0	4.3e-05
ILMN_1790781	DHRS13	0.496	0	4.3e-05
ILMN_1782630	BMP2K	-0.526	0	4.3e-05
ILMN_1669972	DKFZp686O24166	0.566	0	4.4e-05
ILMN_1804815	ACP2	0.535	0	4.4e-05
ILMN_1761072	DKFZp666C185	-0.521	0	4.4e-05
ILMN_1743367	FZD4	0.459	0	4.5e-05
ILMN_1859524	BM678373	0.498	0	4.5e-05
ILMN_1767446	RNF150	0.605	0	4.6e-05
ILMN_1659544	STX3	-0.564	0	4.6e-05
ILMN_1660624	LIMK2	-0.619	0	4.6e-05
ILMN_1739749	B3GALT6	0.45	0	4.6e-05
ILMN_1730931	RUFY3	-0.386	0	4.6e-05
ILMN_1734176	CGA	-0.798	0	4.7e-05
ILMN_1760628	C9orf86	0.492	0	4.7e-05
ILMN_1728258	PFN2	-0.566	0	4.7e-05
ILMN_1724250	GRN	-0.612	0	4.8e-05
ILMN_1789112	TMEM145	0.46	0	4.8e-05
ILMN_1659255	RP2	-0.635	0	5e-05
ILMN_1698491	MBD3	0.471	0	5e-05
ILMN_1663351	SLC2A10	-0.546	0	5.1e-05
ILMN_1719476	RPS29	-0.639	0	5.2e-05
ILMN_1796113	BCDIN3D	0.469	0	5.3e-05
ILMN_1785660	SRPR	0.478	0	5.3e-05
ILMN_1656682	AZIN1	-0.431	0	5.3e-05
ILMN_1732066	CKMT1B	0.555	0	5.3e-05
ILMN_1776105	PSPH	-0.751	0	5.4e-05
ILMN_1713892	C4orf34	-0.562	0	5.5e-05
ILMN_1690085	STK11IP	0.516	0	5.5e-05
ILMN_1737800	PRDX3	-0.47	0	5.6e-05
ILMN_1756572	COQ2	0.633	0	5.6e-05
ILMN_1777644	INPP5J	-0.474	0	5.6e-05
ILMN_1760347	SRGN	-0.744	0	5.7e-05
ILMN_1671565	RNASET2	0.588	0	5.7e-05
ILMN_1735199	CIAPIN1	-0.388	0	5.7e-05
ILMN_1679920	RPS12	0.561	0	5.8e-05
ILMN_1811104	KTELC1	0.418	0	5.8e-05
ILMN_1666507	PLAUR	-0.618	0	5.8e-05
ILMN_1681890	DYNLT3	-0.489	0	5.8e-05
ILMN_1687922	RP9	0.57	0	5.8e-05
ILMN_1700138	CREB1	-0.537	0	6e-05
ILMN_1665792	ITGA2	-0.902	0	6e-05
ILMN_1728698	GDE1	0.466	0	6.1e-05
ILMN_1779486	FAM126B	-0.51	0	6.1e-05
ILMN_1770885	COX17	0.575	0	6.2e-05
ILMN_1736670	PPP1R3C	-0.585	0	6.2e-05
ILMN_1797074	EMG1	0.518	0	6.2e-05
ILMN_1729650	PEX7	0.419	0	6.2e-05
ILMN_1759159	RGL2	-0.454	0	6.2e-05
ILMN_1727300	ZNF444	0.448	0	6.3e-05
ILMN_1674184	C12orf59	0.644	0	6.3e-05
ILMN_1676663	TNFRSF11B	0.899	0	6.3e-05
ILMN_1658143	RFC3	-0.64	0	6.4e-05
ILMN_1790311	SEC23A	-0.627	0	6.4e-05
ILMN_1670325	SLC47A1	0.485	0	6.4e-05
ILMN_1807169	TINAGL1	-0.478	0	6.4e-05
ILMN_1730794	SERTAD4	0.563	0	6.4e-05
ILMN_1657502	MRGPRF	-0.517	0	6.5e-05
ILMN_1698417	HIST1H3E	0.593	0	6.5e-05
ILMN_1742126	CDCA7L	0.494	0	6.5e-05
ILMN_1741096	FDFT1	-0.439	0	6.6e-05
ILMN_1776267	CLN6	0.48	0	6.8e-05
ILMN_1767233	EDA2R	-0.475	0	7e-05
ILMN_1729175	FBXO3	-0.504	0	7e-05
ILMN_1764207	RPRD1A	-0.505	0	7e-05
ILMN_1656200	KATNAL2	-0.404	0	7.2e-05
ILMN_1657234	CCL20	1.827	0	7.2e-05
ILMN_1758915	PDCD2	-0.396	0	7.3e-05
ILMN_1717793	C19orf33	-0.466	0	7.4e-05
ILMN_1733627	NEDD4L	-0.522	0	7.4e-05
ILMN_1657423	SPG21	-0.522	0	7.4e-05
ILMN_1848916	BC042023	-0.569	0	7.5e-05
ILMN_1758674	TMEM93	0.507	0	7.5e-05
ILMN_1810559	RHOQ	-0.734	0	7.5e-05
ILMN_1720542	POLR2I	0.445	0	7.6e-05
ILMN_1757730	TTC27	0.472	0	7.6e-05
ILMN_1685022	CAPN7	-0.572	0	7.6e-05
ILMN_1664233	TMC6	-0.461	0	7.6e-05
ILMN_1727553	C5orf54	0.484	0	7.7e-05
ILMN_1752741	TRIM23	-0.651	0	7.7e-05
ILMN_1806951	CSTF3	-0.495	0	7.7e-05
ILMN_1782419	GNG11	-0.524	0	7.7e-05
ILMN_1782098	SMO	0.54	0	7.8e-05
ILMN_1665717	EIF2S3	-0.438	0	7.8e-05
ILMN_1806387	KRT18	-0.656	0	7.8e-05
ILMN_1796085	PPM1B	-0.535	0	7.9e-05
ILMN_1718571	HNRNPU	0.366	0	7.9e-05
ILMN_1748827	BC052596	0.609	0	8e-05
ILMN_1770080	FAM159B	0.419	0	8.1e-05
ILMN_1673252	JTV1	0.425	0	8.2e-05
ILMN_1710482	APLP2	-0.499	0	8.3e-05
ILMN_1657451	SRPK2	-0.721	0	8.4e-05
ILMN_1661197	CLCF1	-0.493	0	8.4e-05
ILMN_1786823	ICAM2	0.458	0	8.5e-05
ILMN_1672004	TOB1	-0.504	0	8.5e-05
ILMN_1661595	C1orf53	0.517	0	8.7e-05
ILMN_1753597	FKRP	0.432	0	8.7e-05
ILMN_1729058	SCAMP1	-0.791	0	8.8e-05
ILMN_1676302	FAM113A	0.444	0	8.8e-05
ILMN_1652955	RPS27	0.41	0	9e-05
ILMN_1799730	ARMCX3	-0.475	0	9e-05
ILMN_1695590	ADRB2	-0.443	0	9.1e-05
ILMN_1779014	TSPYL1	-0.582	0	9.1e-05
ILMN_1770548	CLASP2	-0.557	0	9.1e-05
ILMN_1805225	LPCAT3	0.494	0	9.1e-05
ILMN_1722491	APRT	0.485	0	9.2e-05
ILMN_1654016	MYL12B	-0.394	0	9.2e-05
ILMN_1719316	TMED3	0.378	0	9.3e-05
ILMN_1803624	TMEM147	0.405	0	9.3e-05
ILMN_1742976	ZFP30	0.513	0	9.4e-05
ILMN_1797946	INSIG2	-0.414	0	9.5e-05
ILMN_1658373	PAN2	0.603	0	9.5e-05
ILMN_1679383	AKIRIN1	-0.668	0	9.5e-05
ILMN_1739345	C11orf48	0.512	0	9.6e-05
ILMN_1700461	AARSD1	0.451	0	9.6e-05
ILMN_1765332	TIMM10	0.48	0	9.6e-05
ILMN_1744210	SDHA	-0.501	0	9.7e-05
ILMN_1796417	ASNS	-0.824	0	9.7e-05
ILMN_1789733	CLIP3	-0.442	0	0.000101
ILMN_1790530	HECTD2	-0.449	0	0.000102
ILMN_1780189	PSMC5	0.381	0	0.000102
ILMN_1774800	KTELC1	0.401	0	0.000103
ILMN_1764168	STXBP3	-0.437	0	0.000103
ILMN_1695640	PTPN22	-0.444	0	0.000104
ILMN_1711894	MYB	0.449	0	0.000104
ILMN_1699960	TRPV4	-0.503	0	0.000104
ILMN_1775293	RBBP4	-0.613	0	0.000105
ILMN_1679178	ATP5D	0.439	0	0.000105
ILMN_1657683	C1orf198	-0.626	0	0.00011
ILMN_1772743	PIGK	-0.445	0	0.00011
ILMN_1768029	AGPAT5	0.457	0	0.00011
ILMN_1793068	UBE2S	0.692	0	0.00011
ILMN_1680184	EMX1	-0.411	0	0.000111
ILMN_1676014	DHRS4L1	0.518	0	0.000111
ILMN_1738065	AK000702	0.551	0	0.000111
ILMN_1736078	THBS4	0.484	0	0.000112
ILMN_1764571		-0.514	0	0.000113
ILMN_1809895	FNBP1L	-0.399	0	0.000114
ILMN_1698803	ZAK	-0.637	0	0.000115
ILMN_1760802	MRE11A	-0.452	0	0.000116
ILMN_1725705	CLPP	0.399	0	0.000116
ILMN_1769633	CTSO	0.564	0	0.000116
ILMN_1782389	LAD1	-0.465	0	0.000117
ILMN_1734826	NUP88	0.356	0	0.000117
ILMN_1728001	SFRS12IP1	-0.511	0	0.000117
ILMN_1900186	CB528950	0.514	0	0.000119
ILMN_1655485	C1orf124	-0.422	0	0.000121
ILMN_1763347	PIK3CB	-0.488	0	0.000121
ILMN_1720344	NIPA2	-0.342	0	0.000122
ILMN_1664098	FASTK	0.471	0	0.000122
ILMN_1652913	EZH2	-0.583	0	0.000124
ILMN_1708936	EXOSC3	0.371	0	0.000124
ILMN_1772713	BMS1	0.406	0	0.000126
ILMN_1815148	MAN2A2	0.446	0	0.000126
ILMN_1785795	METAP1	-0.4	0	0.000128
ILMN_1849155	AK024898	-0.512	0	0.00013
ILMN_1714988	HOXD8	-0.387	0	0.000132
ILMN_1832943	BG213346	0.451	0	0.000134
ILMN_1804618	DPM2	-0.423	0	0.000135
ILMN_1651872	AY044167	0.391	0	0.000135
ILMN_1740960	MACROD1	0.534	0	0.000136
ILMN_1686668	GFM2	-0.505	0	0.000137
ILMN_1727508	FTSJ1	0.448	0	0.000137
ILMN_1733453	RHOQ	-0.432	0	0.000138
ILMN_1685398	BAD	-0.422	0	0.000141
ILMN_1656057	PLAU	0.544	0	0.000141
ILMN_1805448	EPB41L2	-0.547	0	0.000144
ILMN_1660900	SNORA7B	-0.427	0	0.000144
ILMN_1714586	VGLL3	-0.474	0	0.000144
ILMN_1790797	VPS28	0.465	0	0.000146
ILMN_1756255	TMED4	-0.455	0	0.000146
ILMN_1722698	RCHY1	-0.428	0	0.000147
ILMN_1720998	CA12	0.588	0	0.000147
ILMN_1676233	INTS4	-0.549	0	0.000148
ILMN_1802348	SLC36A4	0.446	0	0.000148
ILMN_1734742	ARHGDIA	0.461	0	0.000148
ILMN_1783406	SLC6A15	0.542	0	0.000149
ILMN_1786278	FAM149A	0.349	0	0.00015
ILMN_1712975	YIF1A	0.484	0	0.00015
ILMN_1809618	IKIP	-0.407	0	0.000152
ILMN_1723414	HACL1	0.357	0	0.000153
ILMN_1722025	CPEB4	-0.548	0	0.000154
ILMN_1728512	YWHAH	-0.351	0	0.000154
ILMN_1810289	MYOF	-0.542	0	0.000154
ILMN_1666096	ACSL3	-0.465	1e-05	0.000155
ILMN_1669878	GUSB	0.434	1e-05	0.000156
ILMN_1690942	SBNO1	-0.463	1e-05	0.000157
ILMN_1695872	DQ894377	-0.564	1e-05	0.000159
ILMN_1682727	JAZF1	-0.476	1e-05	0.000159
ILMN_1665655	CTDSPL2	-0.405	1e-05	0.00016
ILMN_1681925	GAR1	0.556	1e-05	0.000163
ILMN_1792256	TBX2	0.504	1e-05	0.000164
ILMN_1690371	MRPL11	0.486	1e-05	0.000166
ILMN_1766125	LONP1	0.434	1e-05	0.000167
ILMN_1653514	RBBP4	-0.599	1e-05	0.000169
ILMN_1678669	RRM2	-0.789	1e-05	0.00017
ILMN_1731484	RHOT1	-0.404	1e-05	0.00017
ILMN_1779034	NADSYN1	0.398	1e-05	0.000173
ILMN_1697820	HINT2	0.564	1e-05	0.000174
ILMN_1766446	C6orf48	0.507	1e-05	0.000175
ILMN_1745702	ACO2	-0.534	1e-05	0.000176
ILMN_1730077	RPUSD2	0.378	1e-05	0.000176
ILMN_1663313	AMY1A	-0.47	1e-05	0.000176
ILMN_1759401	PISD	0.435	1e-05	0.000176
ILMN_1719170	WBSCR27	-0.489	1e-05	0.000177
ILMN_1780153	QTRT1	0.496	1e-05	0.000178
ILMN_1768470	EIF4G1	0.412	1e-05	0.000178
ILMN_1678680	DBR1	-0.505	1e-05	0.000178
ILMN_1676728	DLK2	0.425	1e-05	0.000179
ILMN_1798270	C11orf75	0.595	1e-05	0.000179
ILMN_1803192	WDR76	-0.445	1e-05	0.000179
ILMN_1763568	ZDHHC16	0.485	1e-05	0.000181
ILMN_1701933	SNCA	0.721	1e-05	0.000182
ILMN_1713884	C16orf42	0.557	1e-05	0.000183
ILMN_1687442	TNIK	-0.429	1e-05	0.000185
ILMN_1702168	HSD17B12	-0.423	1e-05	0.000185
ILMN_1778803	ZFAND6	-0.445	1e-05	0.000186
ILMN_1660440	FAM108B1	-0.537	1e-05	0.000187
ILMN_1710220	LOC646836	0.579	1e-05	0.000187
ILMN_1791762	C1orf66	0.465	1e-05	0.000188
ILMN_1659106	PHLDA3	-0.515	1e-05	0.000189
ILMN_1714428	FBXO17	0.414	1e-05	0.00019
ILMN_1773865	HSPA5	0.498	1e-05	0.000191
ILMN_1806906	SSR3	-0.53	1e-05	0.000191
ILMN_1694778	KRT18	-0.763	1e-05	0.000191
ILMN_1660718	GABBR2	0.481	1e-05	0.000193
ILMN_1752665	ELMO3	0.399	1e-05	0.000195
ILMN_1686516	CUGBP1	-0.488	1e-05	0.000196
ILMN_1676893	ADCY3	0.591	1e-05	0.000197
ILMN_1775058	CSNK1A1	-0.517	1e-05	0.000198
ILMN_1705715	SNORA33	0.5	1e-05	0.000199
ILMN_1779517	RASEF	0.424	1e-05	0.0002
ILMN_1653861	SCMH1	0.393	1e-05	0.0002
ILMN_1795758	RRP9	0.559	1e-05	0.000203
ILMN_1783170	ING3	0.529	1e-05	0.000203
ILMN_1689257	MAEA	-0.544	1e-05	0.000203
ILMN_1748653	ANAPC2	0.432	1e-05	0.000203
ILMN_1670134	FADS1	0.391	1e-05	0.000205
ILMN_1697742	C3orf38	-0.435	1e-05	0.000205
ILMN_1758626	IDS	-0.466	1e-05	0.000206
ILMN_1790562	EYA3	0.454	1e-05	0.000206
ILMN_1661695	IRAK3	0.496	1e-05	0.000207
ILMN_1764460	SRRM2	0.633	1e-05	0.000207
ILMN_1683277	KIAA0319L	0.57	1e-05	0.000208
ILMN_1692705	RECQL	-0.61	1e-05	0.000208
ILMN_1682675	TWF1	-0.489	1e-05	0.00021
ILMN_1744381	SERPINE1	-1.12	1e-05	0.000213
ILMN_1801606	AMZ2	-0.395	1e-05	0.000213
ILMN_1713990	TRIP6	-0.398	1e-05	0.000214
ILMN_1739534	MAP2K4	-0.41	1e-05	0.000214
ILMN_1659524	NDUFAF4	0.501	1e-05	0.000214
ILMN_1738652	BAD	-0.396	1e-05	0.000215
ILMN_1695276	MAPRE2	-0.477	1e-05	0.000219
ILMN_1688534	EIF2B5	0.464	1e-05	0.00022
ILMN_1745813	KIAA1279	-0.371	1e-05	0.000221
ILMN_1773901	STX12	-0.326	1e-05	0.000221
ILMN_1805481	TRMT11	-0.397	1e-05	0.000221
ILMN_1719985	FEM1A	0.407	1e-05	0.000227
ILMN_1709860	UNC45A	-0.58	1e-05	0.000228
ILMN_1679363	FAM108A1	-0.388	1e-05	0.000228
ILMN_1769941	UBE2F	-0.38	1e-05	0.000229
ILMN_1789627	SEPT5	-0.56	1e-05	0.00023
ILMN_1696601	VARS	0.407	1e-05	0.000231
ILMN_1696187	PYGL	0.433	1e-05	0.000232
ILMN_1669700	KPNA5	0.404	1e-05	0.000233
ILMN_1726306	HMBS	0.443	1e-05	0.000234
ILMN_1675219	WDHD1	-0.438	1e-05	0.000234
ILMN_1658577	C8orf30A	0.561	1e-05	0.000235
ILMN_1768558	BC063888	-0.781	1e-05	0.000235
ILMN_1788604	WBP2	-0.383	1e-05	0.000236
ILMN_1740903	C7orf49	0.446	1e-05	0.000237
ILMN_1711766	SKP1	-0.377	1e-05	0.000241
ILMN_1680380	ATXN2L	-0.55	1e-05	0.000241
ILMN_1716815	CEACAM1	-0.397	1e-05	0.000243
ILMN_1715991	SDPR	-0.756	1e-05	0.000243
ILMN_1754223	YPEL2	-0.507	1e-05	0.000244
ILMN_1679858	CD9	-0.474	1e-05	0.000244
ILMN_1753422	E2F8	-0.439	1e-05	0.000247
ILMN_1711888	COBL	-0.38	1e-05	0.000248
ILMN_1809417	LRFN4	0.425	1e-05	0.000252
ILMN_1808591	UBE2S	0.434	1e-05	0.000253
ILMN_1697774	ACTR2	-0.557	1e-05	0.000255
ILMN_1733769	NPNT	0.353	1e-05	0.000255
ILMN_1661470		-0.789	1e-05	0.000256
ILMN_1787897	CXCL1	1.845	1e-05	0.000256
ILMN_1686401	PDCD2	-0.39	1e-05	0.000257
ILMN_1660817	DDB2	-0.47	1e-05	0.000257
ILMN_1707551	AFMID	-0.504	1e-05	0.000257
ILMN_1707493	RCC1	0.536	1e-05	0.000258
ILMN_1779679	CRYGD	0.388	1e-05	0.000258
ILMN_1668426	NOX5	0.426	1e-05	0.000258
ILMN_1652631	GLIPR2	0.526	1e-05	0.000259
ILMN_1679134	NSMCE4A	0.411	1e-05	0.000259
ILMN_1754600	FNBP1L	-0.484	1e-05	0.000264
ILMN_1813073	UBE2Z	0.347	1e-05	0.000264
ILMN_1725773	DNAJC12	-0.46	1e-05	0.000265
ILMN_1801664	POLR3K	0.496	1e-05	0.000267
ILMN_1653047	DHX40P	-0.434	1e-05	0.000267
ILMN_1735743	FBLN7	0.485	1e-05	0.000269
ILMN_1665526	TCEA2	0.482	1e-05	0.000272
ILMN_1725294		-0.442	1e-05	0.000274
ILMN_1712046	CPXM1	0.557	1e-05	0.000274
ILMN_1685286	PPP1R12C	0.463	1e-05	0.000274
ILMN_1778611	GBAS	0.432	1e-05	0.000277
ILMN_1730307	MED16	-0.598	1e-05	0.000278
ILMN_1716372	STT3B	-0.513	1e-05	0.00028
ILMN_1666181	SDC4	0.496	1e-05	0.000281
ILMN_1732468	HSPA4L	-0.413	1e-05	0.000282
ILMN_1773964	H1FX	0.566	1e-05	0.000282
ILMN_1788955	PDLIM1	-0.451	1e-05	0.000282
ILMN_1687058	IQWD1	-0.561	1e-05	0.000282
ILMN_1788053	SLC25A12	0.452	1e-05	0.000283
ILMN_1715969	SLC25A37	0.686	1e-05	0.000284
ILMN_1806304	ENTPD4	-0.551	1e-05	0.000288
ILMN_1706558	TRMT61B	0.319	1e-05	0.000289
ILMN_1652331	PRO0461	-0.53	1e-05	0.000291
ILMN_1769343	C6orf108	0.499	1e-05	0.000292
ILMN_1661361	WWC3	0.471	1e-05	0.000292
ILMN_1727281	TAF6L	0.488	1e-05	0.000293
ILMN_1686432	ACYP1	0.464	1e-05	0.000294
ILMN_1713682	FBXO11	-0.366	1e-05	0.000295
ILMN_1684647	ILKAP	0.407	1e-05	0.000296
ILMN_1673543	PGM2	-0.374	1e-05	0.000297
ILMN_1654609	TIGA1	0.502	1e-05	0.000297
ILMN_1674633	UBE2H	-0.512	1e-05	0.000299
ILMN_1684368	MST150	0.471	1e-05	0.000299
ILMN_1781077	CEP120	-0.5	1e-05	0.0003
ILMN_1734387	DUSP4	-0.542	1e-05	0.000301
ILMN_1664750	TMBIM4	0.433	1e-05	0.000303
ILMN_1689237	BVES	0.388	1e-05	0.000303
ILMN_1676848	LOC728844	0.636	1e-05	0.000305
ILMN_1769288	AK311103	0.408	1e-05	0.000308
ILMN_1700834	SLK	-0.44	1e-05	0.000309
ILMN_1663531	PDPK1	-0.978	1e-05	0.000311
ILMN_1695020	NEK3	-0.417	1e-05	0.000312
ILMN_1790211	C7orf57	-0.467	1e-05	0.000312
ILMN_1685170	ANXA11	-0.437	1e-05	0.000317
ILMN_1758831	RNF31	0.433	1e-05	0.000317
ILMN_1777318	C9orf64	-0.458	1e-05	0.000318
ILMN_1785179	UBE2G2	0.489	1e-05	0.000319
ILMN_1745368	TMEM50A	-0.369	1e-05	0.000319
ILMN_1699100	SOAT1	-0.465	1e-05	0.000321
ILMN_1752967	DHPS	0.433	1e-05	0.000321
ILMN_1689097	NAT5	0.316	1e-05	0.000323
ILMN_1747195	PSMB8	0.473	1e-05	0.000329
ILMN_1795976	SFXN	0.451	1e-05	0.00033
ILMN_1694799	PIAS2	-0.364	1e-05	0.00033
ILMN_1770383	KCNS3	0.439	1e-05	0.000332
ILMN_1759359	BTF3L4	-0.402	1e-05	0.000333
ILMN_1801832	PRAC	-0.417	1e-05	0.000333
ILMN_1682929	SYTL2	-0.55	1e-05	0.000336
ILMN_1806017	PSME1	0.376	1e-05	0.000337
ILMN_1804530	ARPC1B	-0.536	1e-05	0.000338
ILMN_1666609	USP22	-0.57	1e-05	0.00034
ILMN_1720838	DECR1	-0.41	1e-05	0.000343
ILMN_1667551	SMA4	0.434	1e-05	0.000344
ILMN_1772218	HLA-DPA1	0.395	1e-05	0.000346
ILMN_1685781	C14orf142	0.425	1e-05	0.000349
ILMN_1742776	ZC3H10	0.447	1e-05	0.000349
ILMN_1750203	THAP7	-0.382	1e-05	0.00035
ILMN_1762003	SEC62	0.506	1e-05	0.00035
ILMN_1730433	CD2AP	-0.52	1e-05	0.000351
ILMN_1693226	C1orf212	0.405	1e-05	0.000352
ILMN_1701244	ITFG2	0.44	1e-05	0.000355
ILMN_1691276	CXXC1	0.433	1e-05	0.000355
ILMN_1672554	C17orf81	0.356	1e-05	0.000364
ILMN_1704055	NOP16	0.478	1e-05	0.000366
ILMN_1905548	CR627122	0.617	1e-05	0.000367
ILMN_1719975	HOXC6	-0.44	1e-05	0.000368
ILMN_1738589	MGLL	-0.547	1e-05	0.000372
ILMN_1656883	BC034407	-0.458	1e-05	0.000374
ILMN_1664371	HIATL2	-0.423	1e-05	0.000377
ILMN_1751489	ADAMTS4	-0.462	1e-05	0.000379
ILMN_1779813	FAM96B	0.384	1e-05	0.000381
ILMN_1654217	MPP2	-0.392	1e-05	0.000384
ILMN_1787826	SLC36A1	0.394	1e-05	0.000385
ILMN_1756162	DQ896414	0.372	1e-05	0.000389
ILMN_1699737	TRAP1	0.483	1e-05	0.000393
ILMN_1765044	CUTC	0.396	1e-05	0.000393
ILMN_1751956	MGST3	-0.332	1e-05	0.000394
ILMN_1681741	C1orf31	0.467	1e-05	0.000395
ILMN_1714554	SNX5	0.41	1e-05	0.000395
ILMN_1683719	DULLARD	0.361	1e-05	0.000397
ILMN_1776993	COG2	0.429	1e-05	0.000398
ILMN_1693045	TMED1	0.342	1e-05	0.000398
ILMN_1678957	WDR55	0.404	1e-05	0.000403
ILMN_1727618	C8orf38	0.476	1e-05	0.000405
ILMN_1780898	PRKCH	-0.394	1e-05	0.000406
ILMN_1747204	HTRA2	-0.382	1e-05	0.000408
ILMN_1906187	LOC283070	0.567	1e-05	0.000409
ILMN_1781373	IFIH1	0.582	2e-05	0.00041
ILMN_1697567	TPM3	-0.471	2e-05	0.00041
ILMN_1710738	RC3H2	-0.536	2e-05	0.000417
ILMN_1767006	PSMB8	0.429	2e-05	0.000419
ILMN_1695386	RAD51C	-0.447	2e-05	0.000424
ILMN_1721651	UBE2H	-0.43	2e-05	0.000428
ILMN_1689989	CDC42BPB	0.376	2e-05	0.000428
ILMN_1756696	USF2	0.386	2e-05	0.000431
ILMN_1727080	MYO6	-0.498	2e-05	0.000431
ILMN_1723433		0.466	2e-05	0.000431
ILMN_1655348	GPR1	-0.484	2e-05	0.000434
ILMN_1748358	MBNL1	-0.423	2e-05	0.000436
ILMN_1730082	RPUSD4	0.355	2e-05	0.000437
ILMN_1681081	AGPAT2	-0.457	2e-05	0.000439
ILMN_1679438	MLF1IP	-0.415	2e-05	0.000442
ILMN_1707484	GEMIN6	0.428	2e-05	0.000442
ILMN_1780045	HSD17B1	-0.49	2e-05	0.000443
ILMN_1764228	DAB2	-0.464	2e-05	0.000443
ILMN_1720988	ABI2	-0.376	2e-05	0.000444
ILMN_1717925	SIGMAR1	0.5	2e-05	0.000446
ILMN_1695863	C17orf85	0.313	2e-05	0.000453
ILMN_1673917	GTF2I	-0.477	2e-05	0.000453
ILMN_1832024	BE387864	0.397	2e-05	0.000455
ILMN_1748904	WTAP	-0.469	2e-05	0.000459
ILMN_1707342	LRIG1	0.507	2e-05	0.000461
ILMN_1684789	CCDC101	0.441	2e-05	0.000462
ILMN_1812856	ZSWIM1	0.491	2e-05	0.000463
ILMN_1679546	TES	-0.469	2e-05	0.000472
ILMN_1756590	DBNDD2	0.368	2e-05	0.000473
ILMN_1653793	PDPK1	-1.008	2e-05	0.000476
ILMN_1744068	ELP3	0.38	2e-05	0.000482
ILMN_1691736	ST6GALNAC6	0.481	2e-05	0.000482
ILMN_1716397	LAYN	-0.428	2e-05	0.000482
ILMN_1761049	EIF2C3	-0.397	2e-05	0.000484
ILMN_1759464	C1orf124	-0.38	2e-05	0.000487
ILMN_1791478	MTPN	-0.416	2e-05	0.000489
ILMN_1702636	TUBB6	-0.492	2e-05	0.000492
ILMN_1726562	ERCC1	0.386	2e-05	0.000492
ILMN_1741736	DDX28	0.435	2e-05	0.000499
ILMN_1788356	C11orf17	-0.533	2e-05	0.000506
ILMN_1680037	FAM65A	-0.521	2e-05	0.00051
ILMN_1785765	TM9SF2	-0.334	2e-05	0.000515
ILMN_1702637	BEX1	-0.392	2e-05	0.000515
ILMN_1813314	HIST1H2BK	-0.4	2e-05	0.000519
ILMN_1742350	CRIP1	-0.634	2e-05	0.000521
ILMN_1784655	TLCD1	0.516	2e-05	0.000522
ILMN_1787378	ADD3	-0.502	2e-05	0.000527
ILMN_1664034	ZNF485	0.391	2e-05	0.000531
ILMN_1791723	PLEKHF2	-0.391	2e-05	0.000535
ILMN_1745806	PEMT	0.519	2e-05	0.000535
ILMN_1706149	PDCD2L	0.365	2e-05	0.000542
ILMN_1730048	C7orf26	0.415	2e-05	0.000544
ILMN_1667016	FAF1	0.362	2e-05	0.000553
ILMN_1751789	HNMT	-0.556	2e-05	0.000559
ILMN_1756669	POGK	0.338	2e-05	0.000567
ILMN_1785161	CHCHD6	0.421	2e-05	0.000567
ILMN_1798108	C6orf211	-0.508	2e-05	0.000567
ILMN_1693259	PDCD6IP	-0.368	2e-05	0.000571
ILMN_1768181	TOR3A	0.444	2e-05	0.000571
ILMN_1803110	SF3B3	0.329	2e-05	0.000573
ILMN_1698605	TMEM43	0.353	2e-05	0.000573
ILMN_1691942	CCNI	-0.461	2e-05	0.000575
ILMN_1664434	TCF3	0.461	2e-05	0.000577
ILMN_1724578	ING5	-0.443	2e-05	0.000581
ILMN_1746158	HOXD11	-0.398	2e-05	0.000584
ILMN_1700448	SIM2	-0.557	2e-05	0.000585
ILMN_1662184	C5orf34	-0.39	2e-05	0.00059
ILMN_1708991	CCNY	0.314	2e-05	0.00059
ILMN_1794349	XYLB	0.386	2e-05	0.000594
ILMN_1751235	RAD54L2	0.444	2e-05	0.000602
ILMN_1670875	PPM1D	-0.323	2e-05	0.000603
ILMN_1793671	TFDP2	-0.409	2e-05	0.000604
ILMN_1761363	VAMP4	-0.296	2e-05	0.000607
ILMN_1801600	CCDC97	0.418	2e-05	0.000607
ILMN_1714861	CD68	0.396	2e-05	0.000608
ILMN_1711102	B3GNT2	-0.424	2e-05	0.000612
ILMN_1712574	CR594687	-0.471	2e-05	0.000618
ILMN_1732278	AIDA	-0.431	2e-05	0.000619
ILMN_1755134	HSPA4	-0.528	2e-05	0.000625
ILMN_1691181	TMX1	-0.301	2e-05	0.000625
ILMN_1675577	TRMT61A	0.4	2e-05	0.000629
ILMN_1687724	RAP1GDS1	-0.42	2e-05	0.00063
ILMN_1722820	KDELR3	-0.379	2e-05	0.000638
ILMN_1695983	DDX42	0.359	2e-05	0.000643
ILMN_1699384	PPP2R5D	-0.591	2e-05	0.000644
ILMN_1772703	OTUD6B	-0.439	3e-05	0.000649
ILMN_1720889	SC4MOL	-0.58	3e-05	0.000649
ILMN_1654118	BCL2L1	-0.377	3e-05	0.000649
ILMN_1687277	IRGM	0.368	3e-05	0.000651
ILMN_1754220	SF3A2	0.439	3e-05	0.000656
ILMN_1721432	B3GAT3	0.569	3e-05	0.000661
ILMN_1680196	LAPTM4B	-0.415	3e-05	0.000663
ILMN_1737611	VAMP1	-0.476	3e-05	0.000663
ILMN_1652024	CSNK1G3	-0.421	3e-05	0.000667
ILMN_1799024	VAC14	0.424	3e-05	0.000668
ILMN_1815660	NAT12	-0.403	3e-05	0.00067
ILMN_1651517	CR611604	-0.41	3e-05	0.00067
ILMN_1806294	RPS6KA3	-0.524	3e-05	0.000673
ILMN_1714461	RNF14	-0.373	3e-05	0.000675
ILMN_1753781	C12orf24	0.485	3e-05	0.000676
ILMN_1762316	CPSF3L	0.405	3e-05	0.000679
ILMN_1696757	TTC14	-0.572	3e-05	0.000682
ILMN_1800659	PGM1	0.378	3e-05	0.000683
ILMN_1686647	CCM2	-0.429	3e-05	0.000688
ILMN_1815445	IDS	-0.338	3e-05	0.000692
ILMN_1730059	DHX33	-0.429	3e-05	0.000693
ILMN_1694075	GADD45A	-0.518	3e-05	0.000697
ILMN_1733538	RGS10	-0.345	3e-05	0.000699
ILMN_1690586	DQ579214	0.441	3e-05	0.000702
ILMN_1742074	C8orf76	-0.591	3e-05	0.000702
ILMN_1697469	SFRS6	0.337	3e-05	0.000708
ILMN_1735996	NOX4	0.519	3e-05	0.000709
ILMN_1803073	DNAJC12	-0.425	3e-05	0.000711
ILMN_1752639	SLC25A24	-0.597	3e-05	0.000712
ILMN_1740170	CHCHD10	0.438	3e-05	0.000714
ILMN_1750122	CTSF	0.461	3e-05	0.000715
ILMN_1808391	DUSP4	-0.551	3e-05	0.000717
ILMN_1721657	RSU1	0.375	3e-05	0.000717
ILMN_1704531	PTGR1	-0.395	3e-05	0.00072
ILMN_1663035	SREBF1	0.453	3e-05	0.00072
ILMN_1745469	SEC24B	-0.522	3e-05	0.00072
ILMN_1759411	C16orf79	0.383	3e-05	0.000722
ILMN_1803981	ZNF654	-0.629	3e-05	0.000726
ILMN_1664186	MFN1	-0.421	3e-05	0.000726
ILMN_1729269	LOC285074	-0.451	3e-05	0.000727
ILMN_1715189	LHX6	-0.365	3e-05	0.000732
ILMN_1699431	AK025339	0.345	3e-05	0.000733
ILMN_1791576	CHSY1	0.404	3e-05	0.000734
ILMN_1791945	RUVBL1	0.353	3e-05	0.000736
ILMN_1749213	SDF2L1	0.454	3e-05	0.000737
ILMN_1741404	MSC	0.544	3e-05	0.000741
ILMN_1749410	PKP4	0.432	3e-05	0.000742
ILMN_1736042	ME1	-0.422	3e-05	0.000748
ILMN_1798838	CTTN	-0.587	3e-05	0.000755
ILMN_1719307	ECT2	-0.489	3e-05	0.000755
ILMN_1755075	IDI1	-0.414	3e-05	0.000759
ILMN_1714327	SETD1A	0.449	3e-05	0.00076
ILMN_1811650	DUS2L	0.453	3e-05	0.000762
ILMN_1728799	FBP1	-0.361	3e-05	0.000764
ILMN_1725099	RAPGEF3	-0.343	3e-05	0.000766
ILMN_1687960	LIMK2	-0.628	3e-05	0.000766
ILMN_1703229	HIATL2	-0.405	3e-05	0.000766
ILMN_1803036	TARBP1	0.425	3e-05	0.000769
ILMN_1813019	DNAJB4	-0.489	3e-05	0.00077
ILMN_1738093	RNFT2	0.413	3e-05	0.00077
ILMN_1710143	DHFR	-0.55	3e-05	0.000771
ILMN_1769135	DPP7	0.429	3e-05	0.000772
ILMN_1780127	MRPS34	0.352	3e-05	0.000776
ILMN_1715416	NUP188	0.467	3e-05	0.00078
ILMN_1685535	LARP2	0.396	3e-05	0.000784
ILMN_1669070	MIPEP	0.403	3e-05	0.000784
ILMN_1674522	HIGD1A	-0.38	3e-05	0.000789
ILMN_1761450	DHRS4	0.465	3e-05	0.000792
ILMN_1734428	LSM12	-0.525	3e-05	0.000795
ILMN_1800225	PPARG	-0.489	3e-05	0.000799
ILMN_1743208	NEDD1	-0.423	3e-05	0.000806
ILMN_1728163	CTDSP1	0.381	3e-05	0.000808
ILMN_1722056	ATP7B	0.375	3e-05	0.000814
ILMN_1800487	CDC26	0.399	3e-05	0.000814
ILMN_1795678	POLR3C	0.334	3e-05	0.00082
ILMN_1781137		0.42	3e-05	0.000824
ILMN_1692072	MGC16385	0.478	3e-05	0.000827
ILMN_1811555	C9orf119	0.449	3e-05	0.000827
ILMN_1729294	RNF130	0.345	3e-05	0.000829
ILMN_1698354	PDDC1	-0.43	3e-05	0.000829
ILMN_1803775	HSPE1	0.341	3e-05	0.000834
ILMN_1770085	BTG2	-0.464	3e-05	0.000835
ILMN_1763834	APLP1	-0.401	3e-05	0.000838
ILMN_1778236	PTPN11	0.342	3e-05	0.00084
ILMN_1769264	MCCC2	-0.416	3e-05	0.000843
ILMN_1758640	NDUFA10	0.377	3e-05	0.000846
ILMN_1679041	SLC3A2	-0.602	3e-05	0.000847
ILMN_1671326	EIF2C1	0.393	3e-05	0.000848
ILMN_1813120	MAP4K3	-0.58	3e-05	0.000849
ILMN_1762606	AQP11	0.389	3e-05	0.000851
ILMN_1722537	FLJ40504	-0.367	3e-05	0.000854
ILMN_1659122	KLF10	-0.44	3e-05	0.000864
ILMN_1664894	NLRP2	-0.429	3e-05	0.000864
ILMN_1681260	U88897	-0.38	3e-05	0.000866
ILMN_1779663	TRMT2B	-0.341	3e-05	0.000867
ILMN_1696839	RPS27	0.407	4e-05	0.00087
ILMN_1772988	IPO4	0.438	4e-05	0.000873
ILMN_1662426	AP2S1	-0.373	4e-05	0.000876
ILMN_1766925	CDH13	0.544	4e-05	0.000877
ILMN_1725528	LOC400657	0.388	4e-05	0.000879
ILMN_1758605	DCLRE1C	0.413	4e-05	0.000889
ILMN_1720285	ESD	-0.323	4e-05	0.00089
ILMN_1696591	RB1	-0.579	4e-05	0.000893
ILMN_1666364	COQ10A	0.399	4e-05	0.000894
ILMN_1725750	BM551183	0.407	4e-05	0.000896
ILMN_1746029	SPATS2	-0.41	4e-05	0.000899
ILMN_1773563	TGFB1I1	0.438	4e-05	0.000899
ILMN_1810719	DCUN1D1	-0.536	4e-05	0.0009
ILMN_1754145	CAPRIN1	-0.535	4e-05	0.0009
ILMN_1704654	KAT2B	-0.408	4e-05	0.000909
ILMN_1670925	CYB5D1	0.369	4e-05	0.000909
ILMN_1765746	SFT2D3	0.39	4e-05	0.000909
ILMN_1751465	BNC1	-0.388	4e-05	0.000911
ILMN_1765146	IFNAR2	0.408	4e-05	0.000929
ILMN_1756887	SLC39A1	0.325	4e-05	0.000929
ILMN_1795470	MTP18	0.421	4e-05	0.000933
ILMN_1709795	RAC2	-0.549	4e-05	0.000933
ILMN_1726030	GPX7	0.485	4e-05	0.000934
ILMN_1782327	CTBP1	-0.555	4e-05	0.000934
ILMN_1672536	FBLN1	0.468	4e-05	0.000935
ILMN_1723021	ICMT	0.371	4e-05	0.000938
ILMN_1663303	SCG5	0.484	4e-05	0.000942
ILMN_1689088	COLEC12	0.44	4e-05	0.000953
ILMN_1714850		-0.427	4e-05	0.00096
ILMN_1765649	IRF3	0.423	4e-05	0.000966
ILMN_1720249	GNAS	-0.439	4e-05	0.000968
ILMN_1706397	CHMP6	-0.387	4e-05	0.000969
ILMN_1703041	IDUA	0.409	4e-05	0.00097
ILMN_1718766	MT1F	-0.536	4e-05	0.00097
ILMN_1730049	MTF	-0.578	4e-05	0.000979
ILMN_1782015	FCRLB	-0.434	4e-05	0.000991
ILMN_1775759	NRAS	-0.384	4e-05	0.000991
ILMN_1700681	CD99L2	0.392	4e-05	0.000992
ILMN_1777726	USP48	-0.512	4e-05	0.000997
ILMN_1773505	USP4	-0.472	4e-05	0.001005
ILMN_1669674	CNPY3	-0.409	4e-05	0.00101
ILMN_1814465	UBE2G1	-0.485	4e-05	0.001013
ILMN_1726805	STX2	-0.386	4e-05	0.001015
ILMN_1658337	AKIRIN1	-0.675	4e-05	0.001022
ILMN_1810069	CCNYL1	-0.416	4e-05	0.001023
ILMN_1712773	SPAG1	-0.439	4e-05	0.001029
ILMN_1809868	MXRA8	-0.531	4e-05	0.001036
ILMN_1813936	DNAH3	-0.398	4e-05	0.001041
ILMN_1877975	BM263004	0.386	4e-05	0.001042
ILMN_1654441	OAT	-0.434	4e-05	0.001044
ILMN_1697088	ARMC5	0.395	4e-05	0.001049
ILMN_1747650	BMP6	0.678	4e-05	0.001052
ILMN_1804834	C6orf130	0.442	4e-05	0.001054
ILMN_1700831	SLC27A2	-0.368	4e-05	0.001056
ILMN_1806605	SLC26A1	0.476	4e-05	0.00106
ILMN_1719695	NFKBIZ	0.857	4e-05	0.001063
ILMN_1815673	DKK3	-0.322	4e-05	0.001066
ILMN_1769931	SFPQ	0.368	4e-05	0.001076
ILMN_1690844	DNAJB6	-0.353	4e-05	0.00108
ILMN_1736700	ALDOA	-0.471	5e-05	0.001084
ILMN_1748903	LIN28	-0.4	5e-05	0.001085
ILMN_1675462	LSM6	0.52	5e-05	0.001088
ILMN_1810199	ASRGL1	0.381	5e-05	0.001088
ILMN_1696276	ZNF653	0.394	5e-05	0.001111
ILMN_1768486	VPS41	-0.389	5e-05	0.001112
ILMN_1683405	LHX1	-0.437	5e-05	0.001115
ILMN_1729767	TARBP2	0.39	5e-05	0.001116
ILMN_1686626	BAT1	0.36	5e-05	0.001117
ILMN_1658677	DTX3	0.366	5e-05	0.001119
ILMN_1802170	ZNF664	-0.358	5e-05	0.001121
ILMN_1662169	RPL36	0.517	5e-05	0.001125
ILMN_1767253	KIAA0690	0.463	5e-05	0.001133
ILMN_1759670	AMACR	-0.374	5e-05	0.001134
ILMN_1791093	PPHLN1	-0.409	5e-05	0.001134
ILMN_1737308	GLRX	-0.411	5e-05	0.001136
ILMN_1693242	ZNF296	0.466	5e-05	0.001136
ILMN_1808347	CDC45L	0.4	5e-05	0.001137
ILMN_1668559	RGS10	-0.405	5e-05	0.001138
ILMN_1739423	KRT4	-1.571	5e-05	0.001138
ILMN_1658911	AP3S1	-0.398	5e-05	0.001138
ILMN_1696000	GFPT1	-0.361	5e-05	0.001152
ILMN_1714418	FAM101B	-0.579	5e-05	0.001153
ILMN_1714417	PSEN2	0.426	5e-05	0.001154
ILMN_1674780	SF3B1	-0.65	5e-05	0.001159
ILMN_1731599	MRPL33	0.348	5e-05	0.00116
ILMN_1796962	PPP3R1	-0.544	5e-05	0.001168
ILMN_1655093	ING5	-0.404	5e-05	0.001185
ILMN_1658015	MBNL2	-0.392	5e-05	0.001192
ILMN_1736828	CHST10	0.421	5e-05	0.001202
ILMN_1688505	DNAJC12	-0.429	5e-05	0.001203
ILMN_1690695	PEX11A	0.376	5e-05	0.001211
ILMN_1759030	MAP4K5	0.314	5e-05	0.001218
ILMN_1698220	PHTF2	-0.336	5e-05	0.001224
ILMN_1747020	SGK3	-0.438	5e-05	0.001224
ILMN_1718285	HOXC8	-0.424	5e-05	0.001235
ILMN_1758412	COPS7A	0.348	5e-05	0.001241
ILMN_1705390	KLHL22	0.368	5e-05	0.001242
ILMN_1712929	DNAJB12	0.386	5e-05	0.001246
ILMN_1790282	NUDT19	-0.381	5e-05	0.001248
ILMN_1669252	CUL2	-0.44	5e-05	0.001251
ILMN_1701681	SEC11C	0.429	5e-05	0.001265
ILMN_1792860	MED22	0.402	5e-05	0.001289
ILMN_1781207	FYN	-0.453	6e-05	0.001298
ILMN_1767142	ZNF280D	0.39	6e-05	0.001298
ILMN_1770224	PDLIM5	-0.421	6e-05	0.001305
ILMN_1664798	GRHPR	0.408	6e-05	0.001306
ILMN_1670172	WDR33	-0.317	6e-05	0.001306
ILMN_1806757	MYBBP1A	0.569	6e-05	0.001308
ILMN_1696419	STOM	-0.626	6e-05	0.001308
ILMN_1686985	MTM1	-0.402	6e-05	0.00131
ILMN_1729973	ZC3HAV1	-0.397	6e-05	0.001312
ILMN_1806483	ZWILCH	-0.5	6e-05	0.001313
ILMN_1685002	RCE1	0.311	6e-05	0.001315
ILMN_1916253	CB045079	0.315	6e-05	0.00132
ILMN_1814396	MAGOH	0.362	6e-05	0.001324
ILMN_1760441	MRPS5	0.342	6e-05	0.001326
ILMN_1720360	BAD	-0.491	6e-05	0.001329
ILMN_1704972	TRIM5	-0.515	6e-05	0.001339
ILMN_1790228	FURIN	-0.512	6e-05	0.001341
ILMN_1797950	EXTL2	-0.377	6e-05	0.001344
ILMN_1750790	GSTM5	0.4	6e-05	0.001344
ILMN_1768662	UCK2	0.431	6e-05	0.00136
ILMN_1681914	CCNC	-0.449	6e-05	0.001368
ILMN_1685289	C16orf58	0.333	6e-05	0.001369
ILMN_1710075	FAM89A	0.569	6e-05	0.00137
ILMN_1758906	GNA13	-0.401	6e-05	0.001382
ILMN_1678435	SRD5A3	0.384	6e-05	0.001387
ILMN_1793990	ID2	-0.665	6e-05	0.001387
ILMN_1712430	ATP5G1	0.437	6e-05	0.001388
ILMN_1694840	MATN2	-0.545	6e-05	0.001391
ILMN_1723139	GPD2	-0.488	6e-05	0.001398
ILMN_1797728	HMGCS1	-0.413	6e-05	0.001399
ILMN_1692844	TBC1D19	-0.378	6e-05	0.0014
ILMN_1726520	TDP1	0.344	6e-05	0.001411
ILMN_1757877	HCFC1R1	0.444	6e-05	0.001419
ILMN_1731353	CHPF	0.441	6e-05	0.001431
ILMN_1795228	ZFAND5	-0.394	6e-05	0.001432
ILMN_1681603	UBE2A	-0.339	6e-05	0.001442
ILMN_1737394	LMNA	-0.438	6e-05	0.001442
ILMN_1811181	MGC21881	0.442	6e-05	0.00146
ILMN_1700847	PMS1	0.372	6e-05	0.001481
ILMN_1722589	C9orf23	-0.336	6e-05	0.001487
ILMN_1692864	PDLIM5	-0.492	6e-05	0.001494
ILMN_1806705	ASB6	0.413	6e-05	0.001495
ILMN_1801464	ANKFY1	0.347	7e-05	0.001509
ILMN_1775742	RNF128	-0.516	7e-05	0.001525
ILMN_1697652	PLEKHB2	-0.645	7e-05	0.001528
ILMN_1734542	OVGP1	-0.452	7e-05	0.001533
ILMN_1752582	RAB5B	-0.425	7e-05	0.001534
ILMN_1729117	COL5A2	-0.502	7e-05	0.001549
ILMN_1695773	STK24	-0.393	7e-05	0.001551
ILMN_1690846	MXRA8	-0.623	7e-05	0.001583
ILMN_1717552	MAN2C1	0.41	7e-05	0.001589
ILMN_1694548	ANXA3	-0.589	7e-05	0.00159
ILMN_1690252	ALKBH2	0.355	7e-05	0.001597
ILMN_1778374	BSG	-0.398	7e-05	0.001603
ILMN_1798210	E2F7	-0.549	7e-05	0.001604
ILMN_1799208	CSGALNACT2	-0.56	7e-05	0.001604
ILMN_1741398	KIAA0406	0.41	7e-05	0.001612
ILMN_1699476	RPE	-0.365	7e-05	0.001623
ILMN_1703006	MTCH1	-0.293	7e-05	0.001623
ILMN_1797577	C2orf73	-0.313	7e-05	0.00163
ILMN_1651229	IPO13	0.347	7e-05	0.001645
ILMN_1740180	SNX3	-0.292	7e-05	0.001657
ILMN_1810729	UBL3	-0.324	7e-05	0.001677
ILMN_1755677	FAM158A	0.38	7e-05	0.001679
ILMN_1708813		0.426	7e-05	0.00168
ILMN_1754860	MRPS12	-0.332	7e-05	0.001681
ILMN_1678143	ARHGDIB	-0.512	7e-05	0.001689
ILMN_1690352	ADO	0.312	7e-05	0.001692
ILMN_1702835	SH3BGRL	-0.387	8e-05	0.001699
ILMN_1789909	TBC1D9B	0.404	8e-05	0.001709
ILMN_1712673	SASH1	-0.465	8e-05	0.00172
ILMN_1718924	ETFA	-0.325	8e-05	0.001723
ILMN_1712307	GTF2H4	0.403	8e-05	0.001724
ILMN_1796458	GABARAPL2	-0.316	8e-05	0.001727
ILMN_1734823	MSI2	-0.437	8e-05	0.001729
ILMN_1669669	KCMF1	-0.391	8e-05	0.001731
ILMN_1683328	IP6K2	-0.327	8e-05	0.001732
ILMN_1677228		0.336	8e-05	0.001734
ILMN_1769694	ACCN2	0.435	8e-05	0.001735
ILMN_1716224	STARD4	-0.453	8e-05	0.001753
ILMN_1665781	SUMO2	-0.374	8e-05	0.001757
ILMN_1738347	RNPEP	-0.466	8e-05	0.001761
ILMN_1807359	CLEC11A	-0.634	8e-05	0.001765
ILMN_1673871	EPCAM	-0.356	8e-05	0.001766
ILMN_1792283	RPP30	-0.358	8e-05	0.001773
ILMN_1898124	C7orf40	0.536	8e-05	0.00178
ILMN_1696911	DQ894293	-0.347	8e-05	0.001783
ILMN_1761903	KCNS1	0.431	8e-05	0.001796
ILMN_1708672	ACAT2	-0.349	8e-05	0.001798
ILMN_1776656	BBS7	-0.362	8e-05	0.001807
ILMN_1774087	CCK1	0.355	8e-05	0.001809
ILMN_1692486	ZNRD1	0.328	8e-05	0.001821
ILMN_1767658	RRS1	0.384	8e-05	0.001822
ILMN_1661886	APEX1	0.284	8e-05	0.001825
ILMN_1673521	KISS1R	0.374	8e-05	0.001832
ILMN_1683969	FKBP1A	-0.507	8e-05	0.001833
ILMN_1697962	NSMCE1	0.361	8e-05	0.001833
ILMN_1733390	LARP2	0.339	8e-05	0.001837
ILMN_1714820	ITGB1	-0.475	8e-05	0.001839
ILMN_1775235	AFF3	0.545	8e-05	0.00184
ILMN_1664587	FAM125A	0.409	8e-05	0.001855
ILMN_1690464	TMEM20	-0.343	8e-05	0.001857
ILMN_1737988	PRNP	-0.308	8e-05	0.001858
ILMN_1831106	LOC400043	-0.385	8e-05	0.00187
ILMN_1736637	TBC1D23	-0.441	8e-05	0.001871
ILMN_1667485	UBR3	-0.375	8e-05	0.001886
ILMN_1749253	TUBD1	0.464	8e-05	0.001892
ILMN_1766247	ZBTB2	0.474	8e-05	0.001894
ILMN_1775170	MT1X	-0.542	9e-05	0.001896
ILMN_1689342	NUBP1	0.346	9e-05	0.001898
ILMN_1798249	AK3L1	-0.401	9e-05	0.0019
ILMN_1692956	RPLP2	0.407	9e-05	0.001902
ILMN_1683305	COMMD2	0.37	9e-05	0.001911
ILMN_1724837	ZC3HAV1	-0.472	9e-05	0.001913
ILMN_1723564	CLDN7	-0.49	9e-05	0.00192
ILMN_1806106	GNL3	0.341	9e-05	0.001923
ILMN_1773337	DKK1	-0.665	9e-05	0.001924
ILMN_1712718	BPNT1	-0.419	9e-05	0.001924
ILMN_1730101	GSPT2	-0.296	9e-05	0.001928
ILMN_1694950	MRPL28	-0.446	9e-05	0.001929
ILMN_1736096	DLL3	0.365	9e-05	0.001931
ILMN_1763884	Magmas	0.416	9e-05	0.001931
ILMN_1778377	ERGIC1	-0.405	9e-05	0.00194
ILMN_1789702	GBE1	-0.4	9e-05	0.001954
ILMN_1712423	INPP5K	-0.366	9e-05	0.001956
ILMN_1687403	MRPL40	0.423	9e-05	0.001972
ILMN_1682567	CCDC106	-0.322	9e-05	0.001978
ILMN_1685415	HBP1	-0.483	9e-05	0.001983
ILMN_1776519	RAP1GAP	-0.373	9e-05	0.001989
ILMN_1743396	ACOX3	0.392	9e-05	0.001999
ILMN_1709747	EXOG	-0.455	9e-05	0.002009
ILMN_1800881	FAIM	0.335	9e-05	0.002012
ILMN_1758578	MRPL52	-0.317	9e-05	0.002012
ILMN_1706949	SARS	-0.335	9e-05	0.002015
ILMN_1744676	BFP/ZNF179	-0.33	9e-05	0.002015
ILMN_1747271	ATP1B2	0.361	9e-05	0.002023
ILMN_1745760	RANGRF	0.334	9e-05	0.002041
ILMN_1763064	ATAD2	-0.508	9e-05	0.002041
ILMN_1809437	RHBDD2	-0.347	9e-05	0.002042
ILMN_1808404	RHBDF1	-0.457	9e-05	0.002047
ILMN_1679460	PPFIBP1	-0.367	9e-05	0.002053
ILMN_1651661	SHC1	-0.486	9e-05	0.002081
ILMN_1802251	PTTG1IP	-0.435	9e-05	0.002084
ILMN_1735779	KCNJ8	0.461	9e-05	0.002088
ILMN_1790234	NUPR1	-0.592	0.0001	0.002096
ILMN_1656638	BHMT	-0.354	0.0001	0.002098
ILMN_1746846	TTLL4	0.418	0.0001	0.002106
ILMN_1676238		-0.684	0.0001	0.002108
ILMN_1714228	SPTBN1	-0.323	0.0001	0.002115
ILMN_1668979	UNQ9427	-0.415	0.0001	0.002119
ILMN_1680353	NSF	-0.312	0.0001	0.002128
ILMN_1654939	TMED2	-0.514	0.0001	0.00213
ILMN_1707265	RND2	0.41	0.0001	0.002133
ILMN_1726683	TMEM109	0.274	0.0001	0.002133
ILMN_1749327	MAPK13	-0.406	0.0001	0.002142
ILMN_1890614	C1orf183	-0.393	0.0001	0.002156
ILMN_1651406	PPP1R14B	0.371	0.0001	0.002163
ILMN_1659327	LOC731884	-0.398	0.0001	0.002164
ILMN_1653203	EFEMP2	-0.318	0.0001	0.00217
ILMN_1660519	C3orf70	0.356	0.0001	0.002187
ILMN_1673409	MGC16121	-0.643	0.0001	0.002191
ILMN_1681888	PRKAR2A	-0.465	0.0001	0.002192
ILMN_1662390	ASPHD1	0.389	0.0001	0.002199
ILMN_1692056	HS3ST3A1	0.462	0.0001	0.002199
ILMN_1671969	UGP2	-0.51	0.0001	0.002215
ILMN_1671603	DQ894708	0.369	0.0001	0.002215
ILMN_1746393	TSEN2	0.346	0.0001	0.002228
ILMN_1764096	CCBL1	0.429	0.0001	0.002244
ILMN_1782551	E2F5	0.521	0.0001	0.002247
ILMN_1653709	TIMM9	0.426	0.00011	0.002285
ILMN_1700159	NIPSNAP3A	-0.393	0.00011	0.002292
ILMN_1792110	C10orf76	0.373	0.00011	0.002294
ILMN_1787705	ATP6V1B2	-0.372	0.00011	0.002295
ILMN_1757388	OCEL1	0.404	0.00011	0.002305
ILMN_1658065	EBP	0.388	0.00011	0.002333
ILMN_1777061	ZSWIM6	-0.447	0.00011	0.00234
ILMN_1716336	CKAP5	-0.344	0.00011	0.002341
ILMN_1695961	CLK3	-0.416	0.00011	0.002346
ILMN_1721225	C20orf4	0.306	0.00011	0.002348
ILMN_1660841	C17orf91	-0.436	0.00011	0.002352
ILMN_1718015	AK092288	-0.406	0.00011	0.002367
ILMN_1756942	SP3	-0.438	0.00011	0.002367
ILMN_1753924	KRT19	-0.43	0.00011	0.002386
ILMN_1664025	PXMP4	-0.321	0.00011	0.002389
ILMN_1727639	IMPA2	0.509	0.00011	0.002419
ILMN_1767642	C11orf46	-0.571	0.00011	0.002426
ILMN_1740169	TYRO3	0.345	0.00011	0.00243
ILMN_1697218	MED22	0.324	0.00011	0.002431
ILMN_1732514	GALK2	-0.37	0.00011	0.002436
ILMN_1786021	PRKAB2	-0.348	0.00011	0.002447
ILMN_1660567	CRLF1	0.578	0.00011	0.002449
ILMN_1693410	BRI3BP	0.443	0.00011	0.002462
ILMN_1670517	SULT1A4	0.413	0.00011	0.00247
ILMN_1668465	KIAA1609	-0.376	0.00012	0.002471
ILMN_1809344	BTBD10	-0.368	0.00012	0.002473
ILMN_1732198	UTS2	-0.346	0.00012	0.002485
ILMN_1804854	CTNNA1	-0.34	0.00012	0.002489
ILMN_1758067	RGS4	-0.905	0.00012	0.002493
ILMN_1751346	ERBB3	0.336	0.00012	0.002501
ILMN_1797604	CAP1	-0.307	0.00012	0.002505
ILMN_1803045	TUBGCP5	0.347	0.00012	0.002527
ILMN_1744835	MRPL21	0.37	0.00012	0.002537
ILMN_1654612	ZNF589	0.409	0.00012	0.002537
ILMN_1762888	FAM119A	0.48	0.00012	0.002539
ILMN_1849494	EFR3B	0.31	0.00012	0.002542
ILMN_1668960	MID1IP1	0.412	0.00012	0.002545
ILMN_1683538	CSDE1	-0.464	0.00012	0.002557
ILMN_1680850	RECQL	-0.448	0.00012	0.002569
ILMN_1872122	AB072899	-0.428	0.00012	0.002574
ILMN_1664243	USE1	0.445	0.00012	0.002583
ILMN_1658802	KRTCAP2	0.506	0.00012	0.002585
ILMN_1730487	CALD1	-0.356	0.00012	0.002586
ILMN_1708095	PANK2	0.296	0.00012	0.002587
ILMN_1797408	NKAPL	0.345	0.00012	0.002595
ILMN_1651405	BRD9	0.313	0.00012	0.002625
ILMN_1753607	PNO1	0.399	0.00012	0.002647
ILMN_1656826	SH3RF1	-0.452	0.00013	0.00266
ILMN_1719204	AM392866	0.307	0.00013	0.002671
ILMN_1721741	AY358864	0.349	0.00013	0.002688
ILMN_1662801	ZMYM3	-0.346	0.00013	0.002691
ILMN_1812776	FBXO28	-0.32	0.00013	0.002704
ILMN_1810759	MMADHC	-0.31	0.00013	0.002705
ILMN_1699778	NKIRAS2	-0.459	0.00013	0.00271
ILMN_1700549	ERLIN2	0.466	0.00013	0.002715
ILMN_1807206	DHRS1	-0.487	0.00013	0.002719
ILMN_1689178	PPID	-0.329	0.00013	0.002724
ILMN_1690320	TTC23	0.335	0.00013	0.002749
ILMN_1791821	INO80D	0.456	0.00013	0.002749
ILMN_1767766	PRDX2	-0.356	0.00013	0.002761
ILMN_1805807	SLC30A3	0.398	0.00013	0.002762
ILMN_1655403	ERI2	-0.415	0.00013	0.002772
ILMN_1795419	C2orf24	0.377	0.00013	0.002775
ILMN_1787410	EIF6	0.376	0.00013	0.002775
ILMN_1701689	RPL17	-0.355	0.00013	0.002782
ILMN_1723884	ARF4	-0.42	0.00013	0.002783
ILMN_1757072	FKBP12-Exip3	-0.448	0.00013	0.002783
ILMN_1795639	MGMT	0.463	0.00013	0.00279
ILMN_1807833	HM13	-0.443	0.00013	0.002792
ILMN_1703565	GLTSCR2	0.355	0.00013	0.002795
ILMN_1800654	MCM7	-0.387	0.00013	0.002824
ILMN_1801090	KRT222P	0.324	0.00013	0.002824
ILMN_1805916	NIPSNAP1	-0.474	0.00013	0.002829
ILMN_1651652	RTN3	-0.382	0.00013	0.002834
ILMN_1914984	AI187735	0.346	0.00013	0.002836
ILMN_1741003	ANXA5	-0.368	0.00013	0.00284
ILMN_1797531	PRKAG2	-0.348	0.00014	0.002851
ILMN_1671250	CLIC4	-0.349	0.00014	0.002877
ILMN_1695362	ZNF32	0.371	0.00014	0.00288
ILMN_1739008	ATG9A	0.411	0.00014	0.002885
ILMN_1658746	PTPLAD1	-0.394	0.00014	0.002889
ILMN_1727524	ADAM9	-0.457	0.00014	0.002901
ILMN_1677534	SCAP	0.393	0.00014	0.002923
ILMN_1669756	ETV5	-0.373	0.00014	0.002925
ILMN_1877753	R05981	-0.329	0.00014	0.00293
ILMN_1909323	BX107771	0.365	0.00014	0.002941
ILMN_1713744	C14orf132	0.44	0.00014	0.002942
ILMN_1653143	ECD	-0.351	0.00014	0.002943
ILMN_1759933	MS4A6E	-0.325	0.00014	0.002945
ILMN_1779234	CXCL6	1.281	0.00014	0.002949
ILMN_1749212	BC143091	-0.4	0.00014	0.002958
ILMN_1813746	CORO2A	-0.392	0.00014	0.002961
ILMN_1790881	HNMT	-0.467	0.00014	0.002968
ILMN_1761155	PABPC1	-0.424	0.00014	0.002968
ILMN_1809285	DCP1A	0.364	0.00014	0.002973
ILMN_1763627	TNPO1	-0.626	0.00014	0.002977
ILMN_1814686	BCMO1	-0.358	0.00014	0.002982
ILMN_1666049	NUP214	0.359	0.00014	0.002988
ILMN_1704619	VPS29	-0.319	0.00014	0.002993
ILMN_1680239	NUDT9	-0.286	0.00014	0.002997
ILMN_1668425	PDCD5	0.394	0.00014	0.003008
ILMN_1737704	POLR2A	-0.43	0.00014	0.003012
ILMN_1758087	TAOK1	0.728	0.00014	0.003012
ILMN_1785638	SDCBP	-0.423	0.00015	0.003034
ILMN_1690925	MGAT2	-0.384	0.00015	0.003043
ILMN_1711452	UEVLD	-0.397	0.00015	0.00305
ILMN_1679984	ZCCHC12	-0.483	0.00015	0.003053
ILMN_1796126	MXRA7	-0.379	0.00015	0.003058
ILMN_1790529	LUM	-0.535	0.00015	0.003071
ILMN_1706609	TSC22D4	-0.346	0.00015	0.003073
ILMN_1781408	THYN1	0.331	0.00015	0.003084
ILMN_1801864	NTAN1	-0.304	0.00015	0.003092
ILMN_1736527	TFCP2L1	-0.333	0.00015	0.003111
ILMN_1660661	TCP1	-0.419	0.00015	0.003133
ILMN_1814282	AEN	-0.388	0.00015	0.003148
ILMN_1694730	RNPEPL1	0.361	0.00015	0.003157
ILMN_1784300	TUBA4A	0.388	0.00015	0.003169
ILMN_1726460	RPL14	0.718	0.00015	0.003171
ILMN_1782094	PAIP2	-0.41	0.00015	0.003176
ILMN_1724295	RPL36A	0.703	0.00015	0.003183
ILMN_1719475	EPB41L1	-0.295	0.00015	0.003194
ILMN_1707890	UNQ168	0.371	0.00015	0.003207
ILMN_1669142	NARG1	0.349	0.00016	0.003207
ILMN_1743187	C6orf120	0.365	0.00016	0.003214
ILMN_1705876	NAP1L1	-0.416	0.00016	0.003214
ILMN_1776080	GTPBP6	0.327	0.00016	0.003219
ILMN_1676091	HNRNPA1	0.382	0.00016	0.003238
ILMN_1815882	HNRNPA1	0.438	0.00016	0.003239
ILMN_1743145	L-RAP	-0.402	0.00016	0.003253
ILMN_1680878	PAF1	0.366	0.00016	0.003266
ILMN_1696752	ZC3H3	0.38	0.00016	0.003279
ILMN_1753950	ZNF326	-0.603	0.00016	0.003294
ILMN_1687884	ZNF2	0.392	0.00016	0.003295
ILMN_1653161	EU176715	-0.323	0.00016	0.003296
ILMN_1764628	LYPLA2	-0.423	0.00016	0.003304
ILMN_1723900	TNFRSF25	-0.566	0.00016	0.003326
ILMN_1790271	EEF1B2	-0.39	0.00016	0.003336
ILMN_1709114	MAP3K7IP1	0.337	0.00016	0.003337
ILMN_1682336	MASTL	-0.33	0.00016	0.003338
ILMN_1684278	SNORD38A	0.494	0.00016	0.003348
ILMN_1660965	MGC24975	0.448	0.00016	0.003348
ILMN_1797764	RPL22L1	0.404	0.00016	0.003364
ILMN_1801442	KRT81	-0.395	0.00016	0.003386
ILMN_1770227	VAPA	-0.332	0.00017	0.003405
ILMN_1666733	IL8	1.268	0.00017	0.003405
ILMN_1708841	GOLPH3	-0.43	0.00017	0.003412
ILMN_1691849	LIN7C	-0.473	0.00017	0.003429
ILMN_1765522	PPM1G	-0.428	0.00017	0.003439
ILMN_1765880	C16orf57	-0.36	0.00017	0.003451
ILMN_1679415	RQCD1	-0.3	0.00017	0.003461
ILMN_1703244	MAP1LC3B	-0.317	0.00017	0.003473
ILMN_1677038	C7orf58	0.373	0.00017	0.003483
ILMN_1731858	DQ895110	-0.42	0.00017	0.003493
ILMN_1700028	C9orf156	0.309	0.00017	0.003502
ILMN_1651260	CCNE2	-0.367	0.00017	0.003503
ILMN_1715814	LMAN1	-0.417	0.00017	0.00351
ILMN_1702265	HDHD2	0.431	0.00017	0.003513
ILMN_1686610	APBA3	0.326	0.00017	0.003526
ILMN_1669832	TCF12	-0.506	0.00017	0.00353
ILMN_1744138	CHCHD7	-0.3	0.00017	0.003557
ILMN_1774823	RPL34	0.445	0.00018	0.003572
ILMN_1682957	PACSIN3	0.351	0.00018	0.00359
ILMN_1716056	LMF2	0.324	0.00018	0.003594
ILMN_1747577	ALAD	-0.402	0.00018	0.003605
ILMN_1781819	PAPSS1	-0.448	0.00018	0.003628
ILMN_1814221	NPTX1	0.536	0.00018	0.003631
ILMN_1810785	RNF11	-0.325	0.00018	0.003635
ILMN_1658486	MRPL54	0.322	0.00018	0.003638
ILMN_1809944	TRMT12	0.303	0.00018	0.003645
ILMN_1729509	C1orf43	0.319	0.00018	0.003683
ILMN_1849533	CX868806	-0.357	0.00018	0.003689
ILMN_1683883	ACY1	0.363	0.00018	0.003691
ILMN_1654966	SCARA3	0.395	0.00018	0.003697
ILMN_1737475	ABHD11	-0.361	0.00018	0.003717
ILMN_1767848	PCMTD2	-0.364	0.00018	0.003738
ILMN_1785797	FGD6	-0.37	0.00018	0.003738
ILMN_1713901	KDELR3	-0.418	0.00018	0.003742
ILMN_1713058	PSTPIP2	-0.434	0.00019	0.00376
ILMN_1781028	ZMYM5	-0.283	0.00019	0.003773
ILMN_1745578	ETS2	0.413	0.00019	0.003781
ILMN_1660067	KRTAP2-4	-0.732	0.00019	0.003791
ILMN_1670124	YDJC	-0.38	0.00019	0.003795
ILMN_1732831	CHST7	0.367	0.00019	0.003796
ILMN_1777058	HIATL2	-0.395	0.00019	0.003802
ILMN_1782439	CNN3	-0.305	0.00019	0.003824
ILMN_1741540	TBC1D22A	0.438	0.00019	0.003828
ILMN_1700791	EHMT2	-0.312	0.00019	0.003836
ILMN_1711853	MED24	0.371	0.00019	0.003845
ILMN_1810200	ARPC2	-0.432	0.00019	0.003852
ILMN_1764369	AB062488	-0.36	0.00019	0.003868
ILMN_1760990	SH3GL3	-0.304	0.0002	0.003924
ILMN_1710553	TMEM151A	0.331	0.0002	0.003937
ILMN_1677440	ATP6AP2	-0.286	0.0002	0.003952
ILMN_1793578	ZFP37	0.334	0.0002	0.003956
ILMN_1712221	LCMT1	0.268	0.0002	0.003962
ILMN_1666593	IFT122	-0.421	0.0002	0.003974
ILMN_1717905	WDR42A	0.371	0.0002	0.003975
ILMN_1772455	HDAC3	0.264	0.0002	0.003979
ILMN_1786444	LPL	0.349	0.0002	0.003999
ILMN_1782377	IMAA	0.404	0.0002	0.004005
ILMN_1794612	UBA7	0.366	0.0002	0.004005
ILMN_1698447	ARFIP1	-0.295	0.0002	0.004021
ILMN_1701243	C10orf2	0.32	0.0002	0.004024
ILMN_1676689	PPT2	-0.335	0.0002	0.004035
ILMN_1739876	RAB3GAP1	-0.354	0.0002	0.004043
ILMN_1693334	P4HA1	0.335	0.0002	0.004066
ILMN_1803317	C9orf114	0.334	0.0002	0.004077
ILMN_1713759	UBE2J1	-0.28	0.0002	0.004087
ILMN_1688953	ARHGAP19	-0.444	0.0002	0.00409
ILMN_1808132	FAS	-0.339	0.00021	0.004111
ILMN_1755664	RPS26	0.344	0.00021	0.004114
ILMN_1790014	METRNL	-0.389	0.00021	0.004123
ILMN_1820787	BTN2A1	-0.321	0.00021	0.004126
ILMN_1734508	ICT1	0.358	0.00021	0.004143
ILMN_1659017	C11orf74	0.371	0.00021	0.004162
ILMN_1660277	PDXDC2	-0.339	0.00021	0.004177
ILMN_1815024	PRDX5	-0.336	0.00021	0.004177
ILMN_1913641	AK055370	0.386	0.00021	0.004178
ILMN_1709643	TMEM69	-0.399	0.00021	0.004181
ILMN_1690965	DHX9	0.355	0.00021	0.004227
ILMN_1777233	E2F2	-0.362	0.00021	0.004242
ILMN_1758229	QSOX1	-0.524	0.00021	0.004261
ILMN_1791884	SNHG11	0.306	0.00021	0.004263
ILMN_1725612	NUP50	-0.37	0.00022	0.004289
ILMN_1750079	PURB	-0.374	0.00022	0.004293
ILMN_1658149	ZMYND11	-0.404	0.00022	0.004298
ILMN_1659752	AIDA	-0.422	0.00022	0.004298
ILMN_1759901	BC027480	-0.42	0.00022	0.00434
ILMN_1771120	TMEM45B	-0.338	0.00022	0.004348
ILMN_1751086	ATL3	-0.295	0.00022	0.004349
ILMN_1743770	SLC25A14	0.362	0.00022	0.004358
ILMN_1717357	AIFM1	-0.369	0.00022	0.004365
ILMN_1807633	HRSP12	0.413	0.00022	0.004371
ILMN_1703108	UBE2L6	-0.315	0.00022	0.004376
ILMN_1742547	NRP1	-0.406	0.00022	0.004392
ILMN_1737050	NSUN4	0.368	0.00022	0.004393
ILMN_1797318	HSPA14	-0.334	0.00022	0.004396
ILMN_1680154	MAP1B	-0.781	0.00022	0.004396
ILMN_1743055	NAT1	-0.346	0.00022	0.004409
ILMN_1761474	HNRNPA3	-0.332	0.00022	0.004427
ILMN_1654414	ACSL3	-0.393	0.00022	0.00443
ILMN_1811836	DYNC2LI1	-0.324	0.00022	0.004442
ILMN_1696252	CTBS	-0.405	0.00023	0.004454
ILMN_1656373	BNC2	-0.32	0.00023	0.004473
ILMN_1662954	CCT7	-0.395	0.00023	0.004475
ILMN_1659766	BAG3	-0.329	0.00023	0.004476
ILMN_1774659	NOMO3	-0.476	0.00023	0.004479
ILMN_1767113	AOX1	-0.488	0.00023	0.004533
ILMN_1697211	UBA5	-0.384	0.00023	0.004534
ILMN_1784630	KBTBD11	-0.337	0.00023	0.004538
ILMN_1662263	MDP-1	0.457	0.00023	0.004543
ILMN_1702933	ADM2	-0.466	0.00023	0.004546
ILMN_1744949	RHOBTB3	-0.47	0.00023	0.004548
ILMN_1665428	GSDMD	0.424	0.00023	0.004592
ILMN_1698950	PWP2	0.358	0.00023	0.004613
ILMN_1804539	GPR89A	-0.298	0.00024	0.004619
ILMN_1674411	CKAP2	-0.438	0.00024	0.004624
ILMN_1717063	FBXO9	-0.425	0.00024	0.00464
ILMN_1731194	STRAP	-0.25	0.00024	0.004645
ILMN_1809477	CARHSP1	0.411	0.00024	0.00465
ILMN_1797933	MRPL17	0.334	0.00024	0.004652
ILMN_1736510	FOXN2	0.367	0.00024	0.004655
ILMN_1730734	TMEM205	0.38	0.00024	0.004691
ILMN_1674236	HSPB1	-0.368	0.00024	0.004694
ILMN_1696946	NUS1	-0.405	0.00024	0.004714
ILMN_1652604	GGT1	-0.428	0.00024	0.004715
ILMN_1785424	ABLIM1	-0.363	0.00024	0.004718
ILMN_1651378	AUP1	0.353	0.00024	0.004737
ILMN_1685240	PTRH1	0.493	0.00024	0.004747
ILMN_1799569	AK096170	-0.406	0.00024	0.004756
ILMN_1809662	C13orf37	-0.43	0.00025	0.004783
ILMN_1782954	UBE2K	-0.33	0.00025	0.004783
ILMN_1653794	SNHG5	0.394	0.00025	0.004805
ILMN_1766366	ICA1L	0.376	0.00025	0.004822
ILMN_1783728	TBRG4	0.365	0.00025	0.004826
ILMN_1799028	TSPAN5	-0.683	0.00025	0.004826
ILMN_1813410	RNF220	0.353	0.00025	0.00483
ILMN_1653797	C6orf62	-0.375	0.00025	0.004832
ILMN_1760360	RNF160	-0.353	0.00025	0.004837
ILMN_1750108	SEC22C	-0.266	0.00025	0.004838
ILMN_1653751	LAGY	0.533	0.00025	0.004856
ILMN_1755299	DEFB106A	0.332	0.00025	0.004883
ILMN_1718013	CPSF3L	0.425	0.00025	0.004888
ILMN_1802690	GULP1	-0.521	0.00025	0.004938
ILMN_1653613	PIGO	0.349	0.00026	0.004969
ILMN_1736585	TMED10	-0.43	0.00026	0.004977
ILMN_1656413	ZMPSTE24	-0.286	0.00026	0.004978
ILMN_1730679	TNPO3	0.357	0.00026	0.004981
ILMN_1692461	SCYL1	0.358	0.00026	0.005006
ILMN_1683239	RASSF1	-0.371	0.00026	0.005019
ILMN_1810910	CFH	-0.384	0.00026	0.005048
ILMN_1691499	TJP1	-0.324	0.00026	0.005054
ILMN_1738473	GSTT2	-0.303	0.00026	0.005066
ILMN_1778764	BUB3	-0.369	0.00026	0.005069
ILMN_1664577	DLD	-0.323	0.00026	0.005083
ILMN_1738854	CACHD1	0.329	0.00026	0.005091
ILMN_1731742	TNFRSF13C	0.331	0.00027	0.005125
ILMN_1697642	BCAP29	-0.335	0.00027	0.005131
ILMN_1690454	C3orf54	0.381	0.00027	0.005135
ILMN_1789775	WDR74	0.311	0.00027	0.005146
ILMN_1746375	CSNK2A1	-0.318	0.00027	0.005147
ILMN_1735148	SEC24B	-0.389	0.00027	0.005159
ILMN_1667994	AMD1	-0.478	0.00027	0.005166
ILMN_1786759	C11orf10	0.327	0.00027	0.005269
ILMN_1757026	MANEA	0.401	0.00028	0.005291
ILMN_1691425	LDOC1L	0.403	0.00028	0.005324
ILMN_1793950	BC063888	-0.696	0.00028	0.005345
ILMN_1754400	AYP1p1	0.453	0.00028	0.005346
ILMN_1740927	LYRM4	0.44	0.00028	0.005356
ILMN_1684721	ZNF691	0.342	0.00028	0.005359
ILMN_1716093	DQ896675	0.339	0.00028	0.00536
ILMN_1666894	CSPG4	-0.494	0.00028	0.005398
ILMN_1807042	MARCKS	-0.291	0.00028	0.0054
ILMN_1657619	DNAJB14	-0.602	0.00028	0.005405
ILMN_1804938	GPR175	0.317	0.00028	0.005446
ILMN_1671466	SLC25A6	0.328	0.00028	0.00545
ILMN_1794588	DYRK2	-0.44	0.00029	0.005466
ILMN_1870538	AA436119	0.311	0.00029	0.005511
ILMN_1808344	EIF1AX	-0.44	0.00029	0.005512
ILMN_1765272	RRP8	0.353	0.00029	0.005538
ILMN_1716441	SNORD4A	0.414	0.00029	0.005546
ILMN_1754235	SLC35C2	0.367	0.00029	0.005546
ILMN_1676036	TUBB4Q	0.411	0.00029	0.005559
ILMN_1810992	CAD	0.42	0.00029	0.005562
ILMN_1767680	CARM1	0.375	0.00029	0.00558
ILMN_1657893	TXNRD2	0.359	0.00029	0.0056
ILMN_1739813	HYAL1	0.341	0.0003	0.005621
ILMN_1766319	SH2D2A	0.333	0.0003	0.005632
ILMN_1706958	PCNA	-0.375	0.0003	0.00567
ILMN_1745573	TTC13	0.319	0.0003	0.00572
ILMN_1873313	CB240909	0.299	0.0003	0.00572
ILMN_1721978	CARD11	-0.331	0.0003	0.005724
ILMN_1733155	GIT1	0.338	0.0003	0.005724
ILMN_1682514	ARMET	0.258	0.0003	0.005756
ILMN_1693191	LUZP2	0.504	0.0003	0.005774
ILMN_1665423	ZFP91	0.291	0.00031	0.005797
ILMN_1802162	RFESD	0.321	0.00031	0.005813
ILMN_1761882	C3orf14	0.331	0.00031	0.005821
ILMN_1795911	TTC37	-0.386	0.00031	0.005841
ILMN_1670272	LRP10	-0.385	0.00031	0.005859
ILMN_1651964	ABCC5	0.337	0.00031	0.00586
ILMN_1672728	PRO0461	-0.275	0.00031	0.00589
ILMN_1768750	PGA3	0.305	0.00031	0.005899
ILMN_1667222	MTX1	0.352	0.00031	0.00594
ILMN_1661173	TRIP4	-0.329	0.00032	0.005961
ILMN_1707337	MSTO1	0.382	0.00032	0.005969
ILMN_1740250	DQ894479	-0.301	0.00032	0.00597
ILMN_1753426	KIAA0556	0.315	0.00032	0.005982
ILMN_1683562	SNRPG	0.316	0.00032	0.005995
ILMN_1808768	ROCK1	-0.447	0.00032	0.005999
ILMN_1683026	PSMB10	0.346	0.00032	0.006008
ILMN_1771057	XAB2	0.317	0.00032	0.006034
ILMN_1685742	NIPA2	-0.287	0.00032	0.00605
ILMN_1766803	TUBGCP6	0.365	0.00032	0.00608
ILMN_1746561	BCL2L2	0.253	0.00032	0.006101
ILMN_1703715	PIK3C2A	-0.533	0.00033	0.006113
ILMN_1670801	MTR	0.383	0.00033	0.00612
ILMN_1688437	MAT2B	-0.262	0.00033	0.006132
ILMN_1766236	PRAGMIN	-0.357	0.00033	0.006136
ILMN_1704398	FZD9	0.359	0.00033	0.006142
ILMN_1720498	TMEM120B	-0.353	0.00033	0.006166
ILMN_1656463	C11orf73	0.407	0.00033	0.006173
ILMN_1774890	LAS1L	0.331	0.00033	0.006178
ILMN_1674032	ABCD3	-0.356	0.00033	0.006183
ILMN_1897346	L37700	-0.392	0.00033	0.006189
ILMN_1675693	PPP2CB	-0.344	0.00033	0.00619
ILMN_1657509	TSEN54	0.394	0.00033	0.0062
ILMN_1784917	NPDC1	0.415	0.00033	0.006215
ILMN_1664761	TMEM138	0.332	0.00033	0.006222
ILMN_1795346	MRPL9	0.284	0.00033	0.006224
ILMN_1813423	NAT15	0.291	0.00033	0.006254
ILMN_1726589	CD248	-0.478	0.00034	0.006267
ILMN_1707199	WDR20	0.293	0.00034	0.006274
ILMN_1679051	PTPRR	-0.591	0.00034	0.006292
ILMN_1767711	CASR	-0.303	0.00034	0.006297
ILMN_1813753	PTN	0.477	0.00034	0.006321
ILMN_1733282	EPS8	-0.342	0.00034	0.006329
ILMN_1715396	SNORD56B	0.399	0.00034	0.006349
ILMN_1711516	ATP6V1A	-0.273	0.00034	0.006352
ILMN_1671257	DKC1	0.327	0.00034	0.006356
ILMN_1734559	SORD	-0.402	0.00034	0.006359
ILMN_1724480	AXIN2	-0.383	0.00034	0.006365
ILMN_1667432	HYAL3	-0.298	0.00034	0.006369
ILMN_1789018	ILF3	-0.33	0.00034	0.006381
ILMN_1728323	KPNA6	-0.424	0.00034	0.006389
ILMN_1687410	OSBPL11	-0.304	0.00034	0.006397
ILMN_1755391	ARL2BP	-0.307	0.00034	0.006401
ILMN_1774153	SPHK1	-0.335	0.00034	0.006402
ILMN_1697905	BAIAP2	0.3	0.00035	0.006445
ILMN_1766658	PKMYT1	-0.402	0.00035	0.006446
ILMN_1766165	SNCA	0.401	0.00035	0.006448
ILMN_1700546	ELOVL6	-0.343	0.00035	0.00647
ILMN_1718629	NRIP1	0.302	0.00035	0.006476
ILMN_1736234	C1orf77	0.273	0.00035	0.0065
ILMN_1735360	SDAD1	0.282	0.00035	0.006502
ILMN_1741224	GPR137C	-0.449	0.00035	0.006502
ILMN_1707051	NFATC1	-0.426	0.00035	0.006502
ILMN_1715347	CTAG2	0.551	0.00035	0.006517
ILMN_1660636	WWOX	0.334	0.00035	0.006517
ILMN_1710070	D28514	-0.286	0.00035	0.006566
ILMN_1722423	SHPRH	0.321	0.00035	0.006586
ILMN_1677446	UBE2V1	-0.412	0.00036	0.006597
ILMN_1763972	TJP2	-0.357	0.00036	0.006622
ILMN_1800447	PHKB	-0.353	0.00036	0.006627
ILMN_1735572	TOP1	-0.385	0.00036	0.006627
ILMN_1913678	IRAK3	0.575	0.00036	0.006634
ILMN_1695711	FAM105A	0.417	0.00036	0.006635
ILMN_1662364	AARS	-0.289	0.00036	0.006635
ILMN_1718023	APEH	0.291	0.00036	0.006642
ILMN_1702231	C1orf54	-0.347	0.00036	0.006653
ILMN_1813043	BHMT2	-0.337	0.00036	0.006662
ILMN_1671260	GPR177	-0.518	0.00036	0.006664
ILMN_1693635	HRIHFB2216	-0.41	0.00036	0.006694
ILMN_1796642	NCF2	-0.388	0.00036	0.006743
ILMN_1690911	C16orf87	-0.38	0.00037	0.006753
ILMN_1784436	KIAA1688	0.344	0.00037	0.006778
ILMN_1811328	DPP7	0.348	0.00037	0.006874
ILMN_1728923	F2RL2	-0.352	0.00037	0.006876
ILMN_1786426	TMEM149	0.369	0.00037	0.006884
ILMN_1753342	SAT	-0.575	0.00038	0.00691
ILMN_1655557	INTS6	-0.342	0.00038	0.006931
ILMN_1705302	FCGRT	0.291	0.00038	0.006934
ILMN_1723766	CASP7	0.322	0.00038	0.006937
ILMN_1671731	AVPI1	0.465	0.00038	0.006944
ILMN_1717295	C6orf122	0.294	0.00038	0.006962
ILMN_1760556	BC041843	-0.429	0.00038	0.006966
ILMN_1760062	IFI44	0.477	0.00038	0.006983
ILMN_1709750	SUSD1	0.295	0.00038	0.006995
ILMN_1681221	AY390226	0.322	0.00038	0.007001
ILMN_1701753	HNRNPK	-0.339	0.00038	0.007028
ILMN_1709155	ALMS1	0.33	0.00038	0.007057
ILMN_1742981	TUBA1A	-0.471	0.00038	0.00706
ILMN_1685978	ATPIF1	-0.385	0.00039	0.00708
ILMN_1743939	C5orf24	-0.525	0.00039	0.007119
ILMN_1740385	CEP164	0.34	0.00039	0.007145
ILMN_1677452	REXO4	0.301	0.00039	0.007165
ILMN_1664177	ATXN7L2	0.357	0.00039	0.00718
ILMN_1703105	DEPC-1	0.288	0.00039	0.007195
ILMN_1784112	CTH	-0.356	0.00039	0.007199
ILMN_1730765	DUSP22	-0.332	0.00039	0.007204
ILMN_1800602	GCA	0.328	0.00039	0.007206
ILMN_1730260	N6AMT2	0.403	0.0004	0.007219
ILMN_1713605	RPAP1	0.366	0.0004	0.007228
ILMN_1796075	VPS41	-0.309	0.0004	0.007232
ILMN_1672006	SSB	-0.276	0.0004	0.007246
ILMN_1729450	C16orf62	0.36	0.0004	0.007249
ILMN_1663401	LARP6	-0.389	0.0004	0.007258
ILMN_1788631	PAM	-0.341	0.0004	0.007275
ILMN_1694890	HAUS7	0.333	0.0004	0.007277
ILMN_1711878	MASA	0.329	0.0004	0.007283
ILMN_1672843	FBXO8	-0.309	0.0004	0.00731
ILMN_1732873	IPPK	-0.356	0.0004	0.00732
ILMN_1745223	CDC42EP4	-0.348	0.0004	0.00732
ILMN_1827907	AW076083	0.317	0.0004	0.007347
ILMN_1809484	TMOD3	-0.349	0.0004	0.007356
ILMN_1774427	CALCOCO1	-0.372	0.00041	0.00739
ILMN_1736911	TMOD1	0.571	0.00041	0.007447
ILMN_1689001	CDK4	0.253	0.00041	0.007484
ILMN_1814002	TEAD3	-0.358	0.00041	0.00751
ILMN_1712806	AP1S1	-0.415	0.00041	0.007516
ILMN_1771182	HSP90B3P	-0.401	0.00041	0.007518
ILMN_1814789	UBAP2L	-0.335	0.00042	0.007531
ILMN_1811702	GRN	-0.328	0.00042	0.00757
ILMN_1677305	PVR	0.539	0.00042	0.007583
ILMN_1793859	ALDH2	-0.422	0.00042	0.007636
ILMN_1698621	COG5	-0.564	0.00042	0.007661
ILMN_1691508	PLAUR	-0.413	0.00042	0.007674
ILMN_1766038	C11orf88	-0.323	0.00043	0.00772
ILMN_1754421	NDUFAF1	-0.327	0.00043	0.007739
ILMN_1889237		-0.322	0.00043	0.007752
ILMN_1775962	MCOLN3	-0.315	0.00043	0.007779
ILMN_1781996	NUDT16	0.318	0.00043	0.007814
ILMN_1670899	FBN2	-0.519	0.00043	0.007824
ILMN_1667330	hCG_2043597	0.31	0.00043	0.007828
ILMN_1699646	APBB1	-0.35	0.00043	0.007835
ILMN_1687538	ETS1	-0.504	0.00044	0.007865
ILMN_1719734	LAMP3	0.312	0.00044	0.007875
ILMN_1754629	TRAK1	-0.415	0.00044	0.007878
ILMN_1769082	TXNDC5	-0.381	0.00044	0.007883
ILMN_1802906	ZBTB8OS	0.384	0.00044	0.007907
ILMN_1680643	KIAA1333	0.357	0.00044	0.007918
ILMN_1801928	YWHAZ	-0.417	0.00044	0.007948
ILMN_1724145	CBX4	-0.372	0.00044	0.007956
ILMN_1795704	KIAA0232	-0.33	0.00044	0.00798
ILMN_1879246	BM759037	0.449	0.00044	0.007983
ILMN_1725306	RNF6	-0.373	0.00044	0.007984
ILMN_1738307	PRDX4	0.273	0.00045	0.008002
ILMN_1730906	FILIP1L	-0.311	0.00045	0.008039
ILMN_1787412	GPX1	-0.396	0.00045	0.008048
ILMN_1742145	ESPL1	0.366	0.00045	0.008062
ILMN_1673704	AY034000	0.387	0.00045	0.008066
ILMN_1704286	FXYD5	0.375	0.00045	0.008067
ILMN_1681628	ZNF277	-0.329	0.00045	0.008106
ILMN_1703140	NEDD4	-0.46	0.00045	0.008143
ILMN_1790533	PHACTR2	-0.722	0.00046	0.008179
ILMN_1867855	BQ188363	0.272	0.00046	0.008189
ILMN_1813400	CBR4	-0.417	0.00046	0.008194
ILMN_1751097	CREB3L2	0.319	0.00046	0.008208
ILMN_1669831	C6orf192	0.513	0.00046	0.008208
ILMN_1853631	BX115738	0.357	0.00046	0.008211
ILMN_1671905	C10orf78	-0.368	0.00046	0.008223
ILMN_1754788	GMPR2	-0.308	0.00046	0.008225
ILMN_1799062	NFKB2	0.535	0.00046	0.008241
ILMN_1665682	IL15RA	0.43	0.00046	0.008257
ILMN_1784780	CIC	0.341	0.00046	0.008269
ILMN_1742866	F2R	-0.446	0.00046	0.008271
ILMN_1744980	ZCCHC7	-0.271	0.00047	0.008327
ILMN_1696485	HNRNPAB	0.28	0.00047	0.008329
ILMN_1788547	GCLM	-0.336	0.00047	0.008331
ILMN_1706839	TCERG1	-0.325	0.00047	0.008342
ILMN_1703441	ZNF593	0.369	0.00047	0.008385
ILMN_1784410	UBP1	0.268	0.00047	0.008388
ILMN_1677887	PMS2	-0.387	0.00047	0.008418
ILMN_1762666	DHRS4	0.43	0.00047	0.008419
ILMN_1778238	UTP6	0.256	0.00047	0.008433
ILMN_1784977	DOHH	0.368	0.00047	0.00845
ILMN_1771523	PRKACB	-0.34	0.00048	0.008506
ILMN_1809866	WDR74	0.411	0.00048	0.008562
ILMN_1873300	LOC100128737	0.321	0.00048	0.008576
ILMN_1675894	HNRNPA1	0.412	0.00048	0.008595
ILMN_1686328	HSP90B1	-0.304	0.00048	0.008601
ILMN_1691393	DNPEP	0.348	0.00049	0.008616
ILMN_1686920	CCDC58	0.442	0.00049	0.00862
ILMN_1734848	TRIOBP	-0.388	0.00049	0.008625
ILMN_1737312	SLC25A17	0.284	0.00049	0.008626
ILMN_1714278	C9orf30	-0.41	0.00049	0.00863
ILMN_1702764	MARCH5	-0.39	0.00049	0.008678
ILMN_1653646	UBL7	-0.285	0.00049	0.008732
ILMN_1664565	PROZ	-0.313	0.00049	0.008732
ILMN_1742069	ZSWIM5	0.349	0.00049	0.008732
ILMN_1661022	CALHM3	-0.309	0.00049	0.008748
ILMN_1708340	DAPK1	-0.318	0.00049	0.008751
ILMN_1691843	RNPS1	0.287	0.0005	0.008788
ILMN_1851492	AK095707	-0.364	0.0005	0.008805
ILMN_1723843	CSNK2A2	0.274	0.0005	0.008822
ILMN_1713935	C3orf33	0.346	0.0005	0.008851
ILMN_1728049	S100A16	-0.546	0.0005	0.008852
ILMN_1717786	ATG5	-0.288	0.0005	0.008856
ILMN_1689445	POLR2H	0.288	0.0005	0.008873
ILMN_1654893	SCAMP2	0.337	0.0005	0.008878
ILMN_1667086	AP3M1	-0.308	0.0005	0.008902
ILMN_1687284	USP12	-0.346	0.0005	0.008912
ILMN_1682857	NDUFAF2	0.394	0.00051	0.008916
ILMN_1705751	C7orf20	-0.427	0.00051	0.008916
ILMN_1759915	ARPC1A	-0.259	0.00051	0.008922
ILMN_1699665	CLIC6	-0.368	0.00051	0.008952
ILMN_1694041	PDCL	-0.404	0.00051	0.008967
ILMN_1694057	EIF3K	0.284	0.00051	0.008981
ILMN_1672807	CA5B	0.34	0.00051	0.008986
ILMN_1686937	ETNK1	-0.372	0.00051	0.008989
ILMN_1809323	C9orf125	0.3	0.00051	0.009009
ILMN_1666050	TMUB1	0.318	0.00051	0.009026
ILMN_1752579	ATP6V0A1	-0.348	0.00051	0.009036
ILMN_1679587	RPL36A	0.353	0.00051	0.009037
ILMN_1747335	SUPT6H	0.289	0.00051	0.009041
ILMN_1705330	DQ894377	-0.422	0.00051	0.009043
ILMN_1672605	C7orf41	0.497	0.00052	0.009073
ILMN_1753745	HDDC2	0.303	0.00052	0.00908
ILMN_1777991	DYRK4	0.327	0.00052	0.009112
ILMN_1698646	DQ895110	-0.466	0.00052	0.00912
ILMN_1669921	TEX14	0.325	0.00052	0.009151
ILMN_1802519	VPS36	0.282	0.00052	0.009183
ILMN_1678782	C9orf127	-0.341	0.00052	0.009192
ILMN_1653504	S1PR1	-0.519	0.00052	0.009194
ILMN_1719759	TNC	0.52	0.00053	0.00923
ILMN_1753449	CST1	0.673	0.00053	0.009241
ILMN_1676588	CEPT1	-0.3	0.00053	0.009258
ILMN_1751963	ZCWPW1	0.362	0.00053	0.009283
ILMN_1813650	INPP5F	-0.308	0.00053	0.009298
ILMN_1699071	C21orf7	-0.588	0.00053	0.009315
ILMN_1701017	SAA1	0.373	0.00053	0.00933
ILMN_1798546	HDAC6	0.336	0.00053	0.009353
ILMN_1670532	GMCL1	-0.429	0.00053	0.009359
ILMN_1833684	CB044964	0.317	0.00054	0.009365
ILMN_1711030	OPLAH	-0.298	0.00054	0.009373
ILMN_1794213	ABHD14A	0.349	0.00054	0.009386
ILMN_1664452	RAB13	-0.394	0.00054	0.009386
ILMN_1753482	FAM86C	0.308	0.00054	0.009391
ILMN_1657624	NSFL1C	0.243	0.00054	0.00943
ILMN_1794230	SCAND1	-0.317	0.00054	0.009443
ILMN_1676955	TYK2	0.346	0.00054	0.009463
ILMN_1799981	PHF20L1	-0.517	0.00054	0.009473
ILMN_1667239	INPP1	-0.314	0.00054	0.009476
ILMN_1711514	COCH	0.349	0.00054	0.0095
ILMN_1761456	ALG13	0.257	0.00054	0.009508
ILMN_1704369	LIMA1	-0.364	0.00054	0.00951
ILMN_1801366	DNASE1L2	-0.315	0.00055	0.009523
ILMN_1702273	HNRNPH1	-0.423	0.00055	0.009538
[truncated: 26 more rows]

## Sheet: RIS DE
Table S1: Differentially expressed genes upon p53 knockdown in RIS cells
Probe ID	Gene symbol	logFC (shp53/V)	P.Value	adj.P.Val
ILMN_1684308	DEFB103B	-0.881	0	0
ILMN_1799319	FDXR	-2.904	0	0
ILMN_1654262	ZMAT3	-1.06	0	0
ILMN_1656422	GPR87	-0.696	0	0
ILMN_1751901	DKFZp566N034	0.824	0	0
ILMN_1814726	SCARB2	-0.652	0	0
ILMN_1714587	DEFB103B	-0.712	0	0
ILMN_1786469	FBXO22	-0.7	0	0
ILMN_1736829	MDM2	-0.785	0	0
ILMN_1784602	CDKN1A	-2.614	0	0
ILMN_1800626	SESN1	-0.913	0	0
ILMN_1748117	LRDD	-1.283	0	0
ILMN_1787212	CDKN1A	-2.387	0	0
ILMN_1747763	RRM2B	-1.365	0	0
ILMN_1677200	CYFIP2	-1.281	0	0
ILMN_1667948	SPATA18	-1.451	0	0
ILMN_1714108	p53DINP1	-1.428	0	0
ILMN_1694491	CCNG1	-0.826	0	0
ILMN_1709634	CMBL	-1.456	0	0
ILMN_1710078	TMEM181	0.656	0	0
ILMN_1683300	BAX	-0.899	0	0
ILMN_1731064	CABC1	-0.851	0	0
ILMN_1712678	RPS27L	-0.612	0	0
ILMN_1908824	RNU6ATAC	-3.098	0	0
ILMN_1748481	TMEM199	-0.707	0	0
ILMN_1763658	GDF15	-3.202	0	0
ILMN_1790807	XPC	-0.716	0	0
ILMN_1801584	CXCR4	-0.853	0	0
ILMN_1736161	CSTF3	-0.682	0	0
ILMN_1794595	GAMT	-1.086	0	0
ILMN_1767233	EDA2R	-0.723	0	0
ILMN_1849155	AK024898	-2.124	0	0
ILMN_1659106	PHLDA3	-1.28	0	0
ILMN_1660817	DDB2	-1.405	0	0
ILMN_1732468	HSPA4L	-1.016	0	0
ILMN_1670875	PPM1D	-0.888	0	0
ILMN_1770085	BTG2	-1.884	0	0
ILMN_1763834	APLP1	-0.738	0	0
ILMN_1739423	KRT4	-3.191	0	0
ILMN_1814282	AEN	-0.774	0	0
ILMN_1713058	PSTPIP2	-1.072	0	0
ILMN_1808132	FAS	-0.967	0	0
ILMN_1686920	CCDC58	1.209	0	0
ILMN_1779252	TRIM22	-2.276	0	0
ILMN_1701869	FBXO22	-0.772	0	0
ILMN_1760412	SHISA2	-1.161	0	0
ILMN_1667460	SULF2	-1.591	0	0
ILMN_1652445	RAC1	0.873	0	0
ILMN_1806754	GLDC	0.819	0	0
ILMN_1662932	LCP1	0.721	0	0
ILMN_1757497	VGF	-1.092	0	0
ILMN_1795298	GPER	0.801	0	0
ILMN_1727992	FEZ1	-0.732	0	0
ILMN_1674344	PARD6G	-1.575	0	0
ILMN_1752728	FUCA1	-0.727	0	0
ILMN_1802653	EBI3	-1.153	0	0
ILMN_1663816	CCDC148	-0.735	0	0
ILMN_1666845	KRT17	-1.69	0	0
ILMN_1686981	SULF2	-1.208	0	0
ILMN_1753525	TCEAL7	-0.913	0	0
ILMN_1786433	BCCIP	-0.813	0	0
ILMN_1733559	AF023158	-1.684	0	0
ILMN_1806040	TYMS	-1.238	0	0
ILMN_1794965	ABCA4	0.67	0	0
ILMN_1711120	ARC	-0.778	0	0
ILMN_1683179	DQ895137	-1.187	0	0
ILMN_1780170	DQ896124	-1.448	0	0
ILMN_1762899	EGR1	-1.165	0	0
ILMN_1676611	DKFZp564M173	-0.913	0	0
ILMN_1714349	GLCE	0.607	0	0
ILMN_1796074	C18orf56	-1.54	0	0
ILMN_1716407	SORBS2	0.656	0	0
ILMN_1743199	EGR2	-1.866	0	0
ILMN_1664289	LOC440570	-0.713	0	0
ILMN_1692223	LCN2	0.877	0	0
ILMN_1688392	ZBED2	0.759	0	0
ILMN_1835329	CB162035	-0.66	0	0
ILMN_1709708	LCE2C	-0.704	0	0
ILMN_1913285		-0.675	0	0
ILMN_1799198	OTUB2	0.939	0	0
ILMN_1880210	LOC729070	0.555	0	0
ILMN_1795359	SPRR2A	-1.089	0	0
ILMN_1763011	C7orf10	-2.054	0	0
ILMN_1711617	GMFG	0.821	0	0
ILMN_1704056	RPPH1	-3.586	0	0
ILMN_1870893	AF086092	0.813	0	0
ILMN_1739170	TM4SF18	0.704	0	0
ILMN_1705403	CYP2S1	1.081	0	0
ILMN_1747355	CCL3L3	-1.903	0	0
ILMN_1801452	F11R	-0.76	0	0
ILMN_1766657	STOM	-0.761	0	0
ILMN_1716276	CCL4L1	-1.876	0	0
ILMN_1807455	DHRS7	-0.594	0	0
ILMN_1779875	DKFZp761B15121	0.885	0	0
ILMN_1675684	APOBEC3C	-0.858	0	0
ILMN_1874613	AW979088	-0.602	0	0
ILMN_1728197	CLDN5	0.844	0	0
ILMN_1780582	CD83	-0.854	0	0
ILMN_1685043	CYP3A7	-1.917	0	0
ILMN_1782716	SERPINB4	-0.93	0	0
ILMN_1702866	NCRNA00115	-0.74	0	0
ILMN_1854939	CR739832	-0.947	0	0
ILMN_1776125	BC026095	-3.796	0	0
ILMN_1671715	AL832227	-0.689	0	0
ILMN_1694177	PCNA	-1.096	0	0
ILMN_1726989	FP7162	-0.683	0	0
ILMN_1674967	DQ895307	-2.015	0	0
ILMN_1676402		-1.249	0	0
ILMN_1699525	SRI	-0.614	0	0
ILMN_1792012	OTUB2	0.912	0	0
ILMN_1796316	MMP9	1.044	0	0
ILMN_1732988	RIMBP3	-2.607	0	0
ILMN_1756469	GAMT	-0.874	0	0
ILMN_1781149	INMT	1.43	0	0
ILMN_1747160	SYT15	-0.809	0	0
ILMN_1716012	X02067	-1.528	0	0
ILMN_1793730	TM7SF4	1.177	0	0
ILMN_1812297	CYP26B1	-1.723	0	0
ILMN_1719498	EPHX4	0.731	0	0
ILMN_1787193	CYP2S1	0.946	0	0
ILMN_1696160	AK056211	-3.293	0	0
ILMN_1741039	C6orf138	-1.873	0	0
ILMN_1751330	RBCK1	0.591	0	0
ILMN_1759787	THBD	-0.801	0	0
ILMN_1808463	SPANXN4	0.749	0	0
ILMN_1859787	BX105743	-0.766	0	0
ILMN_1861270	AK095711	-0.742	0	0
ILMN_1656706	LCE2D	-1.028	0	0
ILMN_1900624	BU570624	-0.786	0	0
ILMN_1668035	CRH	-1.1	0	0
ILMN_1872974	AW630386	1.031	0	0
ILMN_1888386	BG200759	1.105	0	0
ILMN_1724449	CCL3	-1.996	0	0
ILMN_1707339	BTG3	-0.985	0	0
ILMN_1689037	LIPG	0.596	0	0
ILMN_1750880	AMN1	-0.75	0	0
ILMN_1819384	CD640673	-3.635	0	0
ILMN_1685403	MMP7	1.017	0	0
ILMN_1768139	RNU12	-1.281	0	0
ILMN_1901419	RNU11	-1.801	0	0
ILMN_1704445	LOC389300	1.001	0	0
ILMN_1774083	TRIAP1	-0.81	0	0
ILMN_1865764	BC036485	-0.747	0	1e-06
ILMN_1678435	SRD5A3	0.633	0	1e-06
ILMN_1789954	SYT11	-0.792	0	1e-06
ILMN_1894072	BU935198	0.703	0	1e-06
ILMN_1747395	KIAA0702	0.556	0	1e-06
ILMN_1670145	DFNA5	-0.553	0	1e-06
ILMN_1714335	RDH10	-0.797	0	1e-06
ILMN_1653836	C11orf41	-0.629	0	1e-06
ILMN_1759991	NOL12	-0.603	0	2e-06
ILMN_1689868	TMEM80	0.553	0	2e-06
ILMN_1728937	CXCR4	-0.579	0	2e-06
ILMN_1696419	STOM	-0.999	0	2e-06
ILMN_1797283	ASTN2	-0.622	0	2e-06
ILMN_1910834	BC065736	-0.624	0	2e-06
ILMN_1673843	CST2	0.605	0	2e-06
ILMN_1659678	GABRA2	0.995	0	2e-06
ILMN_1668055	SAA4	0.706	0	2e-06
ILMN_1792404	TM4SF4	0.691	0	2e-06
ILMN_1661637	TRPM8	0.581	0	2e-06
ILMN_1696675	CES2	-0.654	0	2e-06
ILMN_1755638	TAF7L	-0.577	0	3e-06
ILMN_1760575	PTP4A1	-0.855	0	3e-06
ILMN_1708482	TMEM80	0.539	0	3e-06
ILMN_1730931	RUFY3	-0.479	0	3e-06
ILMN_1810910	CFH	-0.676	0	3e-06
ILMN_1659913	ISG20	0.852	0	3e-06
ILMN_1807704	RHOF	-0.577	0	3e-06
ILMN_1727402	HCLS1	0.633	0	3e-06
ILMN_1781906	RBM17	-0.484	0	3e-06
ILMN_1776674	SAC3D1	-0.564	0	3e-06
ILMN_1837428	RAB27B	-0.663	0	3e-06
ILMN_1800412	BMP1	-0.608	0	3e-06
ILMN_1722292	AVL9	0.608	0	3e-06
ILMN_1815133	RPL34	-0.553	0	4e-06
ILMN_1790994	RAB30	0.485	0	4e-06
ILMN_1718395	LCE3D	-0.612	0	4e-06
ILMN_1769787	RP3-402G11.5	0.594	0	4e-06
ILMN_1684983	OTUB2	0.613	0	4e-06
ILMN_1770260	NFKBIZ	-0.865	0	4e-06
ILMN_1774874	IL1RN	0.586	0	4e-06
ILMN_1790704	SPAG16	0.707	0	4e-06
ILMN_1769633	CTSO	0.723	0	5e-06
ILMN_1763447	PLXNB2	-0.592	0	5e-06
ILMN_1667224	SLAMF8	0.591	0	5e-06
ILMN_1687947	HIST1H2BE	0.766	0	5e-06
ILMN_1669497	OSBPL10	0.588	0	5e-06
ILMN_1767415	AF106005	0.618	0	5e-06
ILMN_1704972	TRIM5	-0.778	0	6e-06
ILMN_1814106	C9orf169	-0.679	0	6e-06
ILMN_1667761	BC001264	0.584	0	6e-06
ILMN_1756849	HIST1H2AE	-0.62	0	6e-06
ILMN_1667081	CCND2	-0.775	0	7e-06
ILMN_1748591	ODC1	-0.602	0	7e-06
ILMN_1710075	FAM89A	0.846	0	8e-06
ILMN_1678143	ARHGDIB	0.778	0	8e-06
ILMN_1667267	PCBP4	-0.657	0	8e-06
ILMN_1680937	HIST1H2BC	0.669	0	8e-06
ILMN_1802109	KIAA1921	0.574	0	8e-06
ILMN_1773245	CCL3L1	-0.674	0	8e-06
ILMN_1674530	PIG8	-0.674	0	9e-06
ILMN_1811238	ALPK2	0.61	0	9e-06
ILMN_1689329	SCD	0.717	0	9e-06
ILMN_1705570	H2AFY2	-0.656	0	9e-06
ILMN_1770433	PIK3CG	0.615	0	9e-06
ILMN_1727043	GLT25D1	0.571	0	1e-05
ILMN_1798791	GLS	0.719	0	1e-05
ILMN_1679782	BLOC1S2	-0.528	0	1e-05
ILMN_1667796	HBA1	0.678	0	1e-05
ILMN_1744905	AIG1	0.535	0	1.1e-05
ILMN_1662117	TCP11	0.526	0	1.1e-05
ILMN_1654920	HNRNPH3	-0.579	0	1.1e-05
ILMN_1890614	C1orf183	-0.595	0	1.2e-05
ILMN_1659350	CASP6	-0.755	0	1.2e-05
ILMN_1659463	APAF1	-0.596	0	1.4e-05
ILMN_1685978	ATPIF1	-0.645	0	1.4e-05
ILMN_1671905	C10orf78	-0.625	0	1.4e-05
ILMN_1730995	AFAP1L2	0.721	0	1.4e-05
ILMN_1778087	ANXA8L2	-0.625	0	1.4e-05
ILMN_1741287	TNP1	0.594	0	1.4e-05
ILMN_1793012	C7orf44	0.512	0	1.4e-05
ILMN_1761938	RAC1	-0.543	0	1.5e-05
ILMN_1665871	ANGEL1	0.512	0	1.5e-05
ILMN_1761804	ALDH9A1	0.515	0	1.5e-05
ILMN_1667374	C14orf149	0.65	0	1.7e-05
ILMN_1689817	LCOR	-0.488	0	1.8e-05
ILMN_1777998	ARHGAP25	0.515	0	1.8e-05
ILMN_1679737	ACER2	-0.424	0	1.9e-05
ILMN_1731374	CPE	-0.798	0	2e-05
ILMN_1798706	DQ894548	0.6	0	2e-05
ILMN_1670808	TBXAS1	0.924	0	2e-05
ILMN_1791792	C12orf5	-0.522	0	2.1e-05
ILMN_1652677	FAM89A	0.694	0	2.1e-05
ILMN_1753265	C12orf76	-0.561	0	2.1e-05
ILMN_1745961	SERPINA1	-0.577	0	2.1e-05
ILMN_1779373	HIST1H2BF	-0.667	0	2.1e-05
ILMN_1890253	AK024261	0.591	0	2.1e-05
ILMN_1652790	CLK1	-0.549	0	2.2e-05
ILMN_1771317	SLC17A5	0.425	0	2.3e-05
ILMN_1713496	ST3GAL5	0.719	0	2.4e-05
ILMN_1779071	FEZ1	-0.493	0	2.5e-05
ILMN_1669070	MIPEP	0.541	0	2.5e-05
ILMN_1690170	CRABP2	-0.72	0	2.5e-05
ILMN_1702237	FKBP12-Exip3	0.526	0	2.6e-05
ILMN_1855534	CR740513	-0.446	0	2.6e-05
ILMN_1755419	EIF1AX	-0.481	0	2.7e-05
ILMN_1787826	SLC36A1	0.501	0	2.7e-05
ILMN_1770641	KLHL3	-0.616	0	2.7e-05
ILMN_1797728	HMGCS1	0.576	0	2.8e-05
ILMN_1804629	TPK1	0.53	0	2.8e-05
ILMN_1759359	BTF3L4	-0.504	0	2.9e-05
ILMN_1698733	CNIH2	-0.58	0	3e-05
ILMN_1660549	GPR177	0.511	0	3e-05
ILMN_1819608	AL157484	0.573	0	3e-05
ILMN_1726391	MRPL39	-0.549	0	3.2e-05
ILMN_1761044	GNB1L	-0.601	0	3.2e-05
ILMN_1694075	GADD45A	-0.68	0	3.3e-05
ILMN_1750079	PURB	-0.568	0	3.3e-05
ILMN_1760609	FAM98C	-0.66	0	3.5e-05
ILMN_1721283	HSPB6	0.778	0	3.5e-05
ILMN_1697469	SFRS6	-0.441	0	3.6e-05
ILMN_1657857	TMEM14C	-0.485	0	3.6e-05
ILMN_1886165	CA314866	0.577	0	3.6e-05
ILMN_1711311	PODXL	0.605	0	3.7e-05
ILMN_1745798	GTF2F2	-0.422	0	3.8e-05
ILMN_1770885	COX17	0.637	0	3.8e-05
ILMN_1787691	CITED4	0.63	0	3.8e-05
ILMN_1702712	TRIM55	-0.755	0	3.9e-05
ILMN_1765159	ELMOD2	0.466	0	3.9e-05
ILMN_1798975	EGFR	0.584	0	3.9e-05
ILMN_1897358		0.569	0	4e-05
ILMN_1756942	SP3	-0.623	0	4.1e-05
ILMN_1761941	C4orf18	-0.76	0	4.1e-05
ILMN_1669376	DRAM	-0.642	0	4.1e-05
ILMN_1683308	MGC70863	-0.596	0	4.1e-05
ILMN_1683146	FTH1	-0.636	0	4.2e-05
ILMN_1715179	SNRPA1	0.404	0	4.2e-05
ILMN_1688126	hCG_17324	0.502	0	4.2e-05
ILMN_1682354	SNORD33	-0.624	0	4.3e-05
ILMN_1658593	BC122523	-0.597	0	4.6e-05
ILMN_1703593	BAIAP2L1	-0.588	0	4.6e-05
ILMN_1709032	FYCO1	0.512	0	4.6e-05
ILMN_1843198	AK3L1	-0.773	0	4.7e-05
ILMN_1873240	BX094773	-0.444	0	4.7e-05
ILMN_1772459	RPS23	-0.394	0	4.9e-05
ILMN_1682783	dJ1198O21.1	0.469	0	4.9e-05
ILMN_1687384	IFI6	1.103	0	4.9e-05
ILMN_1666893	TRIML2	-0.483	0	5e-05
ILMN_1751589	NUDCD2	0.498	0	5e-05
ILMN_1750373	KAL1	-0.559	0	5.1e-05
ILMN_1678493	CHN1	0.531	0	5.1e-05
ILMN_1683328	IP6K2	-0.447	0	5.3e-05
ILMN_1671250	CLIC4	0.498	0	5.5e-05
ILMN_1781408	THYN1	-0.474	0	5.6e-05
ILMN_1801246	IFITM1	0.714	0	5.8e-05
ILMN_1728059	MGC70863	-0.537	0	5.8e-05
ILMN_1907834	AK025332	-0.493	0	5.9e-05
ILMN_1779547	HPSE	-0.471	0	6e-05
ILMN_1749662	GPX1	-0.514	0	6e-05
ILMN_1800078	LMO2	0.464	0	6.1e-05
ILMN_1789507	COL11A1	0.735	0	6.5e-05
ILMN_1776708	LIMK1	0.463	0	6.5e-05
ILMN_1722316		0.5	0	6.6e-05
ILMN_1706958	PCNA	-0.561	0	6.7e-05
ILMN_1804277	SPRED1	0.416	0	6.8e-05
ILMN_1675112	LRRC32	0.677	0	6.9e-05
ILMN_1867832	BG759321	-0.589	0	6.9e-05
ILMN_1795711	LCE2B	-0.549	0	6.9e-05
ILMN_1851547	FAM120C	-0.58	0	7e-05
ILMN_1794863	CAMK2N1	0.746	0	7e-05
ILMN_1676955	TYK2	0.543	0	7.3e-05
ILMN_1660357	AK125651	-0.691	0	7.3e-05
ILMN_1752452	CST4	0.686	0	7.3e-05
ILMN_1656938	AK074100	0.485	0	7.5e-05
ILMN_1786834	PRKX	-0.495	0	7.7e-05
ILMN_1748004	PAEP	0.561	0	7.7e-05
ILMN_1789074	HSPA1A	-0.656	0	7.9e-05
ILMN_1799951	LYST	0.578	0	7.9e-05
ILMN_1726589	CD248	0.715	0	8e-05
ILMN_1666057	REEP2	-0.559	0	8.6e-05
ILMN_1684771	PGRMC1	-0.405	0	8.8e-05
ILMN_1795697	AFF4	-0.776	0	8.9e-05
ILMN_1698225	MYO5A	0.498	0	9.4e-05
ILMN_1736548	PHACTR4	-0.404	0	9.5e-05
ILMN_1682846	IFI30	0.616	0	9.6e-05
ILMN_1823160	DA276856	-0.633	0	9.8e-05
ILMN_1912480	BX099633	0.686	0	0.0001
ILMN_1686626	BAT1	-0.458	0	0.000101
ILMN_1786048	HNRNPR	-0.384	0	0.000104
ILMN_1744693	FGF2	-0.886	0	0.000104
ILMN_1770831	AK024248	-0.476	0	0.000107
ILMN_1869913		-0.556	0	0.000109
ILMN_1784822	PPP1R3F	-0.404	0	0.000112
ILMN_1669211	QPRT	0.734	0	0.000117
ILMN_1694470	C3orf72	0.591	0	0.000118
ILMN_1699121	ANO2	0.412	0	0.000123
ILMN_1779356	TP53	-0.589	0	0.000135
ILMN_1803376	AEBP2	-0.466	0	0.000135
ILMN_1742330	PLXNB1	-0.648	0	0.000135
ILMN_1682015	GAL	0.786	0	0.000136
ILMN_1764201	MAP2	0.506	0	0.000136
ILMN_1660436	HSPA1A	-0.876	0	0.000138
ILMN_1723564	CLDN7	0.637	0	0.00014
ILMN_1669605	CLIC4	0.559	0	0.000142
ILMN_1713688	DHX32	0.555	0	0.000143
ILMN_1714165	ST3GAL2	0.5	0	0.000144
ILMN_1770623	FAM58A	0.469	0	0.00015
ILMN_1812191	C12orf57	-0.397	0	0.000152
ILMN_1776547	RABGGTA	-0.462	1e-05	0.000158
ILMN_1898746	AK098783	-0.537	1e-05	0.000159
ILMN_1801941	C1orf50	0.503	1e-05	0.00016
ILMN_1754076	CACNA2D3	0.648	1e-05	0.000164
ILMN_1764052	EGR4	-0.46	1e-05	0.000165
ILMN_1743078	AF339086	0.49	1e-05	0.000168
ILMN_1689294	LOC85390	-0.476	1e-05	0.000169
ILMN_1737283	TMSB15B	-0.704	1e-05	0.000171
ILMN_1800512	HMOX1	-0.637	1e-05	0.000172
ILMN_1769024	MGC70863	-0.525	1e-05	0.000178
ILMN_1769520	UBE2L6	0.496	1e-05	0.000186
ILMN_1662038	LARGE	0.433	1e-05	0.000189
ILMN_1789419	EXOC3	0.488	1e-05	0.000194
ILMN_1812953	PPARGC1B	0.389	1e-05	0.000195
ILMN_1766637	GLA	0.448	1e-05	0.000196
ILMN_1702384	ZNF706	-0.506	1e-05	0.000196
ILMN_1752755	VWF	0.521	1e-05	0.000199
ILMN_1916300		0.459	1e-05	0.000201
ILMN_1685580	CBLB	0.556	1e-05	0.000202
ILMN_1821517	X64709	0.609	1e-05	0.000203
ILMN_1742830	ZG16B	0.508	1e-05	0.000205
ILMN_1668662	UBAP2	0.619	1e-05	0.000211
ILMN_1721106	C14orf159	0.428	1e-05	0.000211
ILMN_1759595	GNB1L	0.466	1e-05	0.000215
ILMN_1701386	STRADB	0.423	1e-05	0.000216
ILMN_1804863	FKBP15	0.425	1e-05	0.000223
ILMN_1684563	SPIN4	-0.489	1e-05	0.000226
ILMN_1790637	C11orf80	0.589	1e-05	0.000241
ILMN_1805853	PHLDB3	-0.542	1e-05	0.000241
ILMN_1805999	MYO1D	0.465	1e-05	0.000244
ILMN_1684873	ARSD	0.512	1e-05	0.000247
ILMN_1727778	NTNG1	0.505	1e-05	0.00025
ILMN_1653894	GMIP	0.407	1e-05	0.000255
ILMN_1810374	TMEM156	0.66	1e-05	0.000256
ILMN_1758626	IDS	0.495	1e-05	0.000257
ILMN_1713411	BC005997	0.563	1e-05	0.000266
ILMN_1794011	CHST2	0.48	1e-05	0.000274
ILMN_1802337	TMEM30A	-0.466	1e-05	0.000274
ILMN_1687978	PHLDA1	-0.549	1e-05	0.000281
ILMN_1767816	APH1B	0.475	1e-05	0.000293
ILMN_1703855	SERPINB3	-0.47	1e-05	0.000294
ILMN_1796479	FAM83A	0.401	1e-05	0.0003
ILMN_1662390	ASPHD1	0.487	1e-05	0.000301
ILMN_1710875	MYEOV	0.599	1e-05	0.000305
ILMN_1674983	AX747844	0.642	1e-05	0.000309
ILMN_1711408	ANXA4	-0.535	1e-05	0.000321
ILMN_1791949	PGBD1	-0.435	1e-05	0.000322
ILMN_1735788	TRIOBP	0.422	1e-05	0.000323
ILMN_1777322	FAM91A1	0.505	1e-05	0.000326
ILMN_1667201	WDR51B	0.404	1e-05	0.000329
ILMN_1793203	SMCR7L	0.401	1e-05	0.000332
ILMN_1713583	RPL23AP53	-0.383	1e-05	0.000332
ILMN_1776879	HMGN2	-0.51	1e-05	0.00034
ILMN_1740716	RBM26	-0.463	1e-05	0.000355
ILMN_1747303	DDX39	-0.423	1e-05	0.000363
ILMN_1899628	BM724647	-0.474	1e-05	0.000364
ILMN_1756238	TMEM217	-0.526	1e-05	0.000371
ILMN_1721651	UBE2H	0.468	1e-05	0.000374
ILMN_1797301	C1orf183	-0.41	1e-05	0.000379
ILMN_1722309	ENDOG	0.441	1e-05	0.000389
ILMN_1730101	GSPT2	-0.36	1e-05	0.000391
ILMN_1659660	ACVRL1	0.644	1e-05	0.000393
ILMN_1764483	PSG2	0.482	1e-05	0.000395
ILMN_1789702	GBE1	-0.486	1e-05	0.000396
ILMN_1652163	DVL2	-0.419	1e-05	0.000396
ILMN_1813139	ANKDD1A	-0.506	1e-05	0.000399
ILMN_1789775	WDR74	-0.41	2e-05	0.00041
ILMN_1769433	IQGAP2	0.449	2e-05	0.00042
ILMN_1705231	SLCO2A1	0.656	2e-05	0.000428
ILMN_1788540	PHLDB3	-0.444	2e-05	0.000437
ILMN_1723475	TBC1D22B	-0.446	2e-05	0.000441
ILMN_1698220	PHTF2	0.389	2e-05	0.000469
ILMN_1772814	NLK	-0.525	2e-05	0.00047
ILMN_1752520	SLFN11	-0.447	2e-05	0.00048
ILMN_1725510	DHCR24	0.641	2e-05	0.00049
ILMN_1701789	IFIT3	0.494	2e-05	0.000502
ILMN_1683891	TFAP2C	0.446	2e-05	0.000502
ILMN_1811594	PTRH2	0.367	2e-05	0.000506
ILMN_1665335	DIABLO	-0.418	2e-05	0.000506
ILMN_1690802	HSPC152	-0.362	2e-05	0.000507
ILMN_1675117	HSD17B11	-0.496	2e-05	0.000508
ILMN_1774547	MPRIP	0.407	2e-05	0.000517
ILMN_1660635	LACTB2	0.47	2e-05	0.000521
ILMN_1866954	AJ420536	-0.515	2e-05	0.000524
ILMN_1679146		-0.44	2e-05	0.000535
ILMN_1734290	MAPRE3	0.514	2e-05	0.000537
ILMN_1753279	HNRNPA0	-0.45	2e-05	0.000539
ILMN_1798636	RPL32	-0.459	2e-05	0.000548
ILMN_1740619	ARL14	-0.427	2e-05	0.00055
ILMN_1688295	ZNF219	-0.521	2e-05	0.000568
ILMN_1911446	BU521176	-0.473	2e-05	0.00057
ILMN_1779674	PTPRG	0.438	2e-05	0.000576
ILMN_1766411	AP1S2	0.413	2e-05	0.000577
ILMN_1724533	LY96	0.484	2e-05	0.000585
ILMN_1748904	WTAP	-0.497	2e-05	0.00059
ILMN_1661581	IFI27	0.611	2e-05	0.000591
ILMN_1695290	FERMT2	0.344	2e-05	0.000593
ILMN_1810942	CYP3A5	0.443	2e-05	0.000594
ILMN_1731851	OXA1L	-0.34	2e-05	0.000596
ILMN_1737599	TRIM5	-0.357	2e-05	0.000596
ILMN_1758578	MRPL52	-0.374	2e-05	0.000611
ILMN_1813208	PID1	-0.468	2e-05	0.000611
ILMN_1661428	ATP11C	0.411	2e-05	0.000612
ILMN_1853775	AW117477	-0.38	2e-05	0.000613
ILMN_1739428	IFIT2	0.767	2e-05	0.000624
ILMN_1672004	TOB1	-0.475	2e-05	0.000626
ILMN_1717765	NUDT11	-0.46	2e-05	0.000627
ILMN_1898922	BF185848	-0.522	2e-05	0.000633
ILMN_1754279	FBXW7	-0.42	2e-05	0.000636
ILMN_1745282	RAGE	-0.764	3e-05	0.000653
ILMN_1726516	SCRIB	-0.479	3e-05	0.000662
ILMN_1710136	HDHD1A	0.447	3e-05	0.000666
ILMN_1662166	PTK7	-0.511	3e-05	0.000666
ILMN_1699265	DKFZp686A24188	-0.455	3e-05	0.00067
ILMN_1721605	SMYD2	-0.38	3e-05	0.000674
ILMN_1656837	RBP1	0.627	3e-05	0.000678
ILMN_1767470	SCPEP1	-0.416	3e-05	0.000679
ILMN_1735355	BDKRB1	-0.493	3e-05	0.000686
ILMN_1655608	KLHL18	0.388	3e-05	0.000688
ILMN_1686906	TP53INP2	0.444	3e-05	0.000703
ILMN_1674811	OASL	0.465	3e-05	0.000707
ILMN_1691776	HNRPDL	-0.426	3e-05	0.000707
ILMN_1718766	MT1F	0.591	3e-05	0.000718
ILMN_1724376	C2orf30	0.38	3e-05	0.000743
ILMN_1701837	KLHL2	-0.361	3e-05	0.000784
ILMN_1657502	MRGPRF	-0.472	3e-05	0.000794
ILMN_1723212	SFRS3	-0.505	3e-05	0.000795
ILMN_1708811	HIST1H4B	-0.485	3e-05	0.000802
ILMN_1794534	CCDC81	0.589	3e-05	0.000804
ILMN_1716272	KBTBD8	0.465	3e-05	0.000822
ILMN_1764571		0.484	3e-05	0.000825
ILMN_1750518	THOC4	-0.391	3e-05	0.000838
ILMN_1740466	FAM46A	-0.454	3e-05	0.000848
ILMN_1698557	CSDA	-0.423	3e-05	0.000854
ILMN_1740010	PCNX	0.524	3e-05	0.000861
ILMN_1889412		0.602	3e-05	0.000862
ILMN_1785175	SWAP70	0.428	4e-05	0.00087
ILMN_1685077	SNX7	-0.498	4e-05	0.000884
ILMN_1696615	CA8	0.422	4e-05	0.000886
ILMN_1697348	WBSCR22	0.373	4e-05	0.000892
ILMN_1797384	UROS	0.475	4e-05	0.00094
ILMN_1665276	MAPK1	0.384	4e-05	0.00095
ILMN_1693826	HAVCR2	0.43	4e-05	0.000957
ILMN_1794106	FEZ1	-0.465	4e-05	0.000973
ILMN_1799748	ATF3	-0.75	4e-05	0.000996
ILMN_1775486	SSPN	0.443	4e-05	0.001025
ILMN_1712859	FAM89A	0.417	4e-05	0.001028
ILMN_1683494	TMEM154	0.543	4e-05	0.001034
ILMN_1705848	FAM104B	-0.392	4e-05	0.001034
ILMN_1745223	CDC42EP4	-0.444	4e-05	0.001042
ILMN_1770244	CBX1	-0.43	4e-05	0.001044
ILMN_1668387	SCARB1	0.405	4e-05	0.001073
ILMN_1745021	SLC30A1	-0.384	4e-05	0.001077
ILMN_1673586	SLC6A6	0.477	4e-05	0.001083
ILMN_1745772	ASCC3	-0.484	5e-05	0.001105
ILMN_1790834	MRPL49	-0.395	5e-05	0.001106
ILMN_1728074	PHAX	-0.34	5e-05	0.001118
ILMN_1705655	STXBP6	0.542	5e-05	0.001118
ILMN_1750167	PRR3	-0.392	5e-05	0.00113
ILMN_1800524	EMR2	0.405	5e-05	0.00115
ILMN_1710655	ANKRA2	-0.363	5e-05	0.001158
ILMN_1677228		0.374	5e-05	0.001161
ILMN_1735930	KLF2	-0.561	5e-05	0.001162
ILMN_1703477	ARHGEF2	0.38	5e-05	0.001167
ILMN_1912739	DR422469	0.421	5e-05	0.001168
ILMN_1773760	PAICS	-0.387	5e-05	0.001178
ILMN_1695317	RCBTB1	-0.401	5e-05	0.00118
ILMN_1763382	NPPB	0.5	5e-05	0.001183
ILMN_1779997	MEIS3	0.491	5e-05	0.001191
ILMN_1807719	CTNS	0.38	5e-05	0.001195
ILMN_1703471	ATF6	0.381	5e-05	0.0012
ILMN_1778242	CALM1	-0.349	5e-05	0.001208
ILMN_1697864	CXorf38	0.435	5e-05	0.001235
ILMN_1687301	VCAN	-0.52	5e-05	0.001237
ILMN_1763461	ALDH7A1	-0.511	5e-05	0.001238
ILMN_1675709	ARFGAP1	0.423	5e-05	0.00124
ILMN_1663061	DEK	-0.377	5e-05	0.001244
ILMN_1658494	C13orf15	0.879	5e-05	0.001258
ILMN_1735955	MGC70863	-0.443	5e-05	0.001261
ILMN_1705579	MPP4	0.53	5e-05	0.001263
ILMN_1696537	DDIT4L	0.591	5e-05	0.001267
ILMN_1749115	RTN2	0.486	5e-05	0.001275
ILMN_1783684	RBBP4	-0.553	5e-05	0.001287
ILMN_1657395	HMGCR	0.362	6e-05	0.001295
ILMN_1767409	RPL13	-0.353	6e-05	0.001297
ILMN_1707975	SERPIND1	0.449	6e-05	0.001311
ILMN_1754600	FNBP1L	-0.464	6e-05	0.001315
ILMN_1731185	LEPREL2	-0.35	6e-05	0.001338
ILMN_1900186	CB528950	-0.467	6e-05	0.001344
ILMN_1815308	SDC1	-0.506	6e-05	0.001346
ILMN_1813834	PRMT6	-0.362	6e-05	0.001361
ILMN_1742467	C6orf138	-0.426	6e-05	0.001367
ILMN_1653200	SLC22A17	-0.412	6e-05	0.001384
ILMN_1755120	MAN1A2	0.399	6e-05	0.001402
ILMN_1723709	C9orf116	0.414	6e-05	0.001406
ILMN_1703891	TBC1D9	-0.361	6e-05	0.001408
ILMN_1695354	BMF	0.513	6e-05	0.001408
ILMN_1773073	PHYH	0.442	6e-05	0.00141
ILMN_1665412	ZDHHC1	0.376	6e-05	0.00144
ILMN_1700081	FST	-0.74	6e-05	0.001443
ILMN_1810782	AY423734	0.458	6e-05	0.001444
ILMN_1669113	ATF5	0.387	6e-05	0.001451
ILMN_1680925	SLC9A3R1	-0.481	6e-05	0.001456
ILMN_1679640	FXR1	-0.327	6e-05	0.00146
ILMN_1795429	VCL	0.423	6e-05	0.001492
ILMN_1906423	BX097705	0.543	7e-05	0.001503
ILMN_1749892	EGLN1	0.416	7e-05	0.001503
ILMN_1712400	SERPINB6	0.409	7e-05	0.001504
ILMN_1677574	GALNT6	0.563	7e-05	0.001511
ILMN_1682957	PACSIN3	-0.406	7e-05	0.001528
ILMN_1854384	AW956608	-0.472	7e-05	0.001528
ILMN_1758672	FAM107B	0.577	7e-05	0.001535
ILMN_1730888	ZNF680	0.384	7e-05	0.001548
ILMN_1745607	A2M	0.824	7e-05	0.001565
ILMN_1747204	HTRA2	-0.373	7e-05	0.001574
ILMN_1800796	DQ596809	-0.469	7e-05	0.001574
ILMN_1715991	SDPR	-0.71	7e-05	0.001614
ILMN_1656682	AZIN1	-0.368	7e-05	0.001615
ILMN_1666111	YTHDC1	-0.508	7e-05	0.001616
ILMN_1654028	DHCR7	0.446	7e-05	0.001634
ILMN_1809662	C13orf37	-0.509	7e-05	0.001635
ILMN_1699208	NAP1L1	-0.433	7e-05	0.001654
ILMN_1710676	FBXO5	-0.543	7e-05	0.001658
ILMN_1694106	GPD1L	0.378	7e-05	0.001663
ILMN_1725963	AK299891	-0.395	7e-05	0.001677
ILMN_1703314	KLHL36	0.47	7e-05	0.001677
ILMN_1795930	PTGER4	0.398	8e-05	0.001712
ILMN_1813753	PTN	-0.577	8e-05	0.001714
ILMN_1880425	AK095358	-0.428	8e-05	0.001717
ILMN_1798980	CAPZB	0.379	8e-05	0.001718
ILMN_1730706	FOSB	-0.517	8e-05	0.001734
ILMN_1784352	CCM2	0.351	8e-05	0.001761
ILMN_1774447	AMPD3	0.425	8e-05	0.001801
ILMN_1778203	CLN5	0.447	8e-05	0.001822
ILMN_1699471	LIN9	0.404	8e-05	0.00183
ILMN_1672605	C7orf41	-0.62	8e-05	0.001835
ILMN_1701006	HEXIM2	-0.443	8e-05	0.001845
ILMN_1809467	VAMP5	-0.42	8e-05	0.001847
ILMN_1719316	TMED3	0.33	8e-05	0.001855
ILMN_1684244	KIAA1797	0.319	8e-05	0.001858
ILMN_1786328	WDR40A	-0.349	8e-05	0.001885
ILMN_1781983	AP1B1	0.385	9e-05	0.0019
ILMN_1669393	GGT1	-0.387	9e-05	0.001903
ILMN_1796335	LPCAT2	0.46	9e-05	0.001927
ILMN_1729294	RNF130	0.348	9e-05	0.001943
ILMN_1718297	EML4	-0.348	9e-05	0.001958
ILMN_1676197	LRP11	-0.501	9e-05	0.001971
ILMN_1673898	ATG12	0.478	9e-05	0.001972
ILMN_1760635	RAD51C	-0.465	9e-05	0.001981
ILMN_1680354	LOC646879	-0.365	9e-05	0.001983
ILMN_1834810	BX100818	0.512	9e-05	0.001988
ILMN_1692145	ZNF14	-0.709	9e-05	0.001993
ILMN_1794213	ABHD14A	0.432	9e-05	0.002071
ILMN_1679134	NSMCE4A	0.379	0.0001	0.002091
ILMN_1749253	TUBD1	0.495	0.0001	0.00213
ILMN_1658989	MEX3B	-0.394	0.0001	0.002131
ILMN_1677691	GP2	-0.847	0.0001	0.002135
ILMN_1875176	BM458889	0.427	0.0001	0.002146
ILMN_1742044	GNAI1	-0.523	0.0001	0.002149
ILMN_1668721	CCND3	0.33	0.0001	0.002155
ILMN_1755123	GBA	-0.505	0.0001	0.002168
ILMN_1657746	BPHL	0.418	0.0001	0.002185
ILMN_1682553	PSMA2	-0.337	0.0001	0.002196
ILMN_1690920	SP100	-0.374	0.0001	0.002198
ILMN_1814327	AGTR1	0.538	0.0001	0.002202
ILMN_1723766	CASP7	0.385	0.0001	0.002208
ILMN_1787843	HSDL2	-0.355	0.0001	0.002224
ILMN_1802411	PELO	0.58	0.0001	0.002245
ILMN_1784880	TAF9B	-0.508	0.0001	0.002254
ILMN_1715173	RPS6KA1	0.406	0.0001	0.002264
ILMN_1660837	CLCN3	0.335	0.0001	0.002265
ILMN_1801767	ABHD3	-0.446	0.00011	0.002293
ILMN_1653730	OXCT2	0.361	0.00011	0.002316
ILMN_1719792	PHLDB2	0.444	0.00011	0.002353
ILMN_1722589	C9orf23	-0.349	0.00011	0.002368
ILMN_1654966	SCARA3	-0.442	0.00011	0.002374
ILMN_1661485	RBM34	-0.365	0.00011	0.002375
ILMN_1696975	USP1	-0.42	0.00011	0.00238
ILMN_1759501	TNFSF15	0.404	0.00011	0.00239
ILMN_1729197	FLJ39632	-0.396	0.00011	0.002394
ILMN_1801260	ABHD14B	0.363	0.00011	0.002404
ILMN_1658452	FAM53A	0.44	0.00011	0.002426
ILMN_1678579	CPT2	0.521	0.00011	0.00245
ILMN_1752965	GREM1	-0.552	0.00011	0.002462
ILMN_1679417	UPF2	0.488	0.00012	0.002486
ILMN_1699798	HRAS	-0.399	0.00012	0.002521
ILMN_1812995	CTSL1	0.372	0.00012	0.002554
ILMN_1698715	NHLRC2	0.399	0.00012	0.002559
ILMN_1651628	EXOC6	0.458	0.00012	0.002618
ILMN_1708805	NCOA3	0.386	0.00012	0.002626
ILMN_1718852	PLCL1	0.363	0.00012	0.002645
ILMN_1776201	FAM65C	0.614	0.00012	0.002651
ILMN_1662962	COLEC10	0.75	0.00013	0.002661
ILMN_1700811	UBFD1	0.357	0.00013	0.002678
ILMN_1739594	ACOT11	0.479	0.00013	0.002699
ILMN_1726578	ZNF93	0.384	0.00013	0.002702
ILMN_1789552	SAV1	0.45	0.00013	0.002706
ILMN_1739103	MPZL1	0.415	0.00013	0.002709
ILMN_1900471	BC043369	-0.49	0.00013	0.002718
ILMN_1776519	RAP1GAP	0.391	0.00013	0.002726
ILMN_1807530	RAD23B	-0.438	0.00013	0.002742
ILMN_1738554	ADH5P4	-0.385	0.00013	0.002744
ILMN_1669394	PIG8	-0.341	0.00013	0.002765
ILMN_1791226	NXN	0.455	0.00013	0.002786
ILMN_1838313	LRRC8B	0.396	0.00013	0.002789
ILMN_1811615	COPA	0.369	0.00013	0.002791
ILMN_1711089	DNAJC21	-0.401	0.00013	0.002799
ILMN_1766981	UNC50	-0.357	0.00013	0.002808
ILMN_1720745	HNRNPA1	-0.425	0.00013	0.002815
ILMN_1773313	USMG5	0.408	0.00013	0.002825
ILMN_1872404	CCDC50	-0.43	0.00013	0.002843
ILMN_1908989	CB243773	-0.409	0.00014	0.00286
ILMN_1863604	BG572108	-0.461	0.00014	0.002874
ILMN_1773664	TIMP3	0.448	0.00014	0.002875
ILMN_1693788	ZNF83	-0.319	0.00014	0.00288
ILMN_1782875	MORF4L2	-0.448	0.00014	0.002881
ILMN_1788223	RSPH3	0.332	0.00014	0.002905
ILMN_1694979	TTC29	0.359	0.00014	0.00291
ILMN_1690034	SOD3	0.465	0.00014	0.002945
ILMN_1746091	C11orf71	-0.441	0.00014	0.002952
ILMN_1664920	C19orf12	0.312	0.00014	0.002981
ILMN_1752476	C6orf134	-0.426	0.00014	0.002992
ILMN_1737025	PLCL2	-0.364	0.00014	0.002993
ILMN_1728724	IL17RA	0.401	0.00014	0.002995
ILMN_1713182	C3	-0.484	0.00014	0.003004
ILMN_1776384	FLT3LG	0.424	0.00014	0.00301
ILMN_1689251	ATL1	-0.416	0.00015	0.003032
ILMN_1789990	ARFGEF2	0.362	0.00015	0.003041
ILMN_1805148	C2orf63	0.376	0.00015	0.003083
ILMN_1870980	AA991912	0.386	0.00015	0.003101
ILMN_1726392	NIN	0.398	0.00015	0.003102
ILMN_1773262	ESM1	0.927	0.00015	0.003116
ILMN_1691798	ZNF26	-0.396	0.00015	0.003134
ILMN_1662927	AP1S1	-0.489	0.00015	0.00315
ILMN_1721770	PAPPA	-0.762	0.00015	0.003171
ILMN_1687840	ABCB7	0.452	0.00016	0.003239
ILMN_1768268	PKIB	-0.411	0.00016	0.00324
ILMN_1815086	NINJ1	-0.471	0.00016	0.003254
ILMN_1763540	PSME4	0.376	0.00016	0.003301
ILMN_1792495	AHNAK	-0.435	0.00016	0.003323
ILMN_1668608	RBPMS	0.36	0.00016	0.003339
ILMN_1705876	NAP1L1	-0.447	0.00016	0.003351
ILMN_1736585	TMED10	-0.48	0.00017	0.003389
ILMN_1775432	CSMD2	0.417	0.00017	0.003397
ILMN_1762026	GBF1	0.459	0.00017	0.003422
ILMN_1704970	PTPRF	-0.373	0.00017	0.003427
ILMN_1754570	KCTD8	-0.363	0.00017	0.003464
ILMN_1779333	MSRB3	0.369	0.00017	0.003473
ILMN_1735075	PGBD2	-0.359	0.00017	0.003505
ILMN_1661886	APEX1	-0.289	0.00017	0.003507
ILMN_1759954	PTMA	-0.401	0.00017	0.003521
ILMN_1746579	UBE2O	0.548	0.00017	0.003534
ILMN_1733666	PLDN	-0.404	0.00017	0.003552
ILMN_1793241	SRD5A1	0.4	0.00018	0.003566
ILMN_1780444	ARL3	-0.406	0.00018	0.003573
ILMN_1758057	TOR1AIP2	0.354	0.00018	0.003608
ILMN_1660810	TTC17	0.605	0.00018	0.00365
ILMN_1790228	FURIN	-0.507	0.00018	0.003651
ILMN_1696704	TLE4	-0.371	0.00018	0.003663
ILMN_1769343	C6orf108	0.443	0.00018	0.003667
ILMN_1807633	HRSP12	0.453	0.00018	0.00367
ILMN_1797893	N4BP2L2	-0.336	0.00018	0.003685
ILMN_1740772	APBB3	-0.462	0.00018	0.003701
ILMN_1718558	PARP12	0.434	0.00018	0.003705
ILMN_1757358	DIAPH1	0.435	0.00018	0.003709
ILMN_1744623	SPDYE7P	-0.422	0.00019	0.00376
ILMN_1705066	BTBD11	0.512	0.00019	0.003778
ILMN_1707901	DHRS7B	0.369	0.00019	0.003791
ILMN_1747067	NPAS1	0.473	0.00019	0.003831
ILMN_1723353	FAM122A	-0.388	0.00019	0.003844
ILMN_1753297	C11orf67	0.456	0.00019	0.003855
ILMN_1816506	H53727	0.462	0.00019	0.003856
ILMN_1737580	PPPDE2	0.412	0.00019	0.003882
ILMN_1801441	RFTN2	-0.475	0.0002	0.003975
ILMN_1801442	KRT81	0.419	0.0002	0.003983
ILMN_1698777	ADCK1	0.413	0.0002	0.004
ILMN_1699606	ASB3	-0.409	0.0002	0.004007
ILMN_1695763	PDIA5	0.383	0.0002	0.004042
ILMN_1743536	RORA	0.541	0.0002	0.004047
ILMN_1806432	NT5C	-0.359	0.0002	0.004091
ILMN_1775196	DKFZp686A24188	-0.422	0.00021	0.004098
ILMN_1815689	CD46	-0.426	0.00021	0.004098
ILMN_1726266	ADAM12	0.324	0.00021	0.004104
ILMN_1674201	MFN1	-0.443	0.00021	0.004119
ILMN_1814247	TCFL5	0.361	0.00021	0.004165
ILMN_1698533	IDH3A	-0.462	0.00021	0.00425
ILMN_1798809		0.36	0.00021	0.00425
ILMN_1697029	LIMS1	0.488	0.00021	0.004258
ILMN_1734425	ZDHHC9	0.36	0.00022	0.004281
ILMN_1803483	KIAA2013	0.338	0.00022	0.004284
ILMN_1691809	PSMA1	-0.332	0.00022	0.004311
ILMN_1658176	ABCG1	-0.351	0.00022	0.004334
ILMN_1752294	PCDH9	0.572	0.00022	0.004365
ILMN_1760245	KIF15	0.532	0.00022	0.004421
ILMN_1672122	P4HTM	-0.558	0.00022	0.004428
ILMN_1699459	NEK1	0.347	0.00023	0.004465
ILMN_1777479	CDYL2	0.353	0.00023	0.004513
ILMN_1662359	HIST1H4H	-0.417	0.00023	0.004533
ILMN_1689353	APLN	0.446	0.00023	0.004578
ILMN_1906110	CR610854	-0.4	0.00023	0.004583
ILMN_1668411	FHL2	-0.387	0.00023	0.004612
ILMN_1732074	DQ579214	-0.41	0.00024	0.004638
ILMN_1713846	PPM1H	0.38	0.00024	0.00465
ILMN_1743187	C6orf120	0.379	0.00025	0.004807
ILMN_1793770	DNAJB6	0.317	0.00025	0.004822
ILMN_1782778	FAM100B	0.328	0.00025	0.004827
ILMN_1679727	CLK1	-0.401	0.00025	0.004847
ILMN_1678678	SLC37A4	-0.365	0.00025	0.004888
ILMN_1691071	FCRLA	0.485	0.00025	0.004919
ILMN_1652357	PDHX	0.313	0.00025	0.004922
ILMN_1670093	HIST2H2BF	-0.427	0.00026	0.004952
ILMN_1711222	RPL37A	-0.453	0.00026	0.00502
ILMN_1784323	IL24	-0.608	0.00026	0.005057
ILMN_1703427	SON	-0.52	0.00026	0.005062
ILMN_1719570	BICC1	0.396	0.00026	0.005076
ILMN_1778041	ZNF512	-0.347	0.00026	0.005089
ILMN_1686750	MGEA5	-0.307	0.00026	0.005093
ILMN_1803452	CRCT1	0.362	0.00026	0.005115
ILMN_1753411	LOC221442	-0.361	0.00027	0.005118
ILMN_1693452	GAL3ST4	-0.414	0.00027	0.005128
ILMN_1662065	WDR92	0.443	0.00027	0.00517
ILMN_1732781	SPANXD	0.352	0.00027	0.005174
ILMN_1669768	JUN	-0.461	0.00027	0.00518
ILMN_1735361	MAPK11	-0.395	0.00027	0.005182
ILMN_1796377	C14orf37	0.363	0.00027	0.005235
ILMN_1720703	SLC25A3	-0.399	0.00027	0.005261
ILMN_1679365	HAS3	-0.407	0.00027	0.005275
ILMN_1665832	ID1	-0.731	0.00027	0.005283
ILMN_1759915	ARPC1A	0.294	0.00027	0.005285
ILMN_1705310	VEZF1	-0.361	0.00028	0.005287
ILMN_1728158	C21orf70	0.375	0.00028	0.005323
ILMN_1731237	CLSTN2	0.349	0.00028	0.005343
ILMN_1670218	EXOSC6	0.439	0.00028	0.005346
ILMN_1693341	SNRPN	-0.362	0.00028	0.005362
ILMN_1737611	VAMP1	-0.432	0.00028	0.005363
ILMN_1688666	HIST1H2BH	0.449	0.00028	0.005378
ILMN_1697989	SNORD101	-0.336	0.00028	0.00538
ILMN_1653444	RPL22	-0.348	0.00028	0.0054
ILMN_1687626	ZDHHC24	0.404	0.00028	0.00542
ILMN_1652246	NACAD	-0.438	0.00029	0.005482
ILMN_1892645	AI784075	-0.338	0.00029	0.005512
ILMN_1674698	AARS2	-0.412	0.00029	0.005532
ILMN_1790529	LUM	-0.547	0.00029	0.005585
ILMN_1702757	BC004550	-0.329	0.0003	0.00562
ILMN_1677429	TWIST2	-0.399	0.0003	0.005627
ILMN_1725014	TMPRSS6	-0.311	0.0003	0.005633
ILMN_1720311	SLC25A46	0.322	0.0003	0.005673
ILMN_1791270	CDH10	-0.365	0.0003	0.005686
ILMN_1913641	AK055370	-0.404	0.0003	0.005733
ILMN_1738572	USP48	-0.353	0.0003	0.005752
ILMN_1731640	TMSB15B	-0.535	0.0003	0.005754
ILMN_1816342	CR592140	0.531	0.0003	0.005772
ILMN_1770787	DDAH2	-0.388	0.00031	0.0058
ILMN_1793220	GART	-0.468	0.00031	0.005843
ILMN_1779031	ZPLD1	0.386	0.00031	0.005868
ILMN_1719154	AKR1C1	0.344	0.00031	0.005887
ILMN_1810254	MEI1	0.433	0.00031	0.005909
ILMN_1756408	PARVA	0.384	0.00032	0.005968
ILMN_1807969	SNCAIP	0.495	0.00032	0.006044
ILMN_1690352	ADO	0.3	0.00032	0.006052
ILMN_1706839	TCERG1	-0.361	0.00033	0.006113
ILMN_1799688	CDC23	0.279	0.00033	0.006114
ILMN_1766551	CPA3	0.404	0.00033	0.006142
ILMN_1655229	SLC7A11	0.41	0.00033	0.00617
ILMN_1904687	AW300043	0.286	0.00033	0.00619
ILMN_1678816	GREM2	-0.614	0.00034	0.006284
ILMN_1760315	VWCE	-0.437	0.00034	0.006333
ILMN_1813597	C4orf18	-0.541	0.00034	0.006398
ILMN_1785933	C19orf18	0.326	0.00034	0.006406
ILMN_1728785	GPR116	0.375	0.00035	0.006481
ILMN_1663160	ZNF337	-0.384	0.00035	0.006483
ILMN_1809850	RCN3	0.431	0.00035	0.006521
ILMN_1749414	MGC4294	0.396	0.00036	0.006673
ILMN_1662617	PPP2R3C	-0.318	0.00036	0.006684
ILMN_1853599	AK092497	0.437	0.00037	0.006803
ILMN_1662358	MX1	0.823	0.00037	0.00683
ILMN_1806951	CSTF3	-0.38	0.00037	0.006878
ILMN_1804248	FDPS	0.517	0.00038	0.006909
ILMN_1709153	PRR16	-0.395	0.00038	0.006978
ILMN_1760174	MCCC1	0.328	0.00038	0.006995
ILMN_1805111	BRWD1	-0.355	0.00038	0.007049
ILMN_1712707	ABHD8	-0.329	0.00038	0.007059
ILMN_1792679	ITGA5	0.419	0.00039	0.007087
ILMN_1736940	HPRT1	-0.426	0.00039	0.007143
ILMN_1783528	FBXO27	0.302	0.00039	0.007143
ILMN_1655884	ATP2A2	-0.553	0.00039	0.007157
ILMN_1715693	C2orf27A	-0.39	0.0004	0.007237
ILMN_1756910	PLA2G15	0.391	0.0004	0.007238
ILMN_1707506	YTHDC1	-0.307	0.0004	0.007267
ILMN_1688566	EPSTI1	0.474	0.0004	0.007286
ILMN_1893555		-0.399	0.0004	0.007313
ILMN_1658911	AP3S1	-0.365	0.0004	0.00733
ILMN_1759545	ETFB	-0.466	0.0004	0.007344
ILMN_1764593	ACVR1B	0.366	0.0004	0.007349
ILMN_1661804	CTF1	0.372	0.0004	0.007363
ILMN_1661905	CD163L1	0.431	0.00041	0.007385
ILMN_1735584	ST8SIA5	0.37	0.00041	0.007411
ILMN_1763408	CCBL2	-0.321	0.00041	0.007476
ILMN_1745079	TRIM2	-0.354	0.00041	0.007493
ILMN_1832609	DN831974	0.302	0.00041	0.007512
ILMN_1748256	SAMD9L	0.455	0.00042	0.007534
ILMN_1775872	CTPS2	0.349	0.00042	0.007621
ILMN_1859524	BM678373	-0.366	0.00042	0.007656
ILMN_1764573	XIST	-0.365	0.00042	0.007656
ILMN_1652143	E2F3	0.426	0.00042	0.007675
ILMN_1768979	C20orf173	0.343	0.00042	0.007682
ILMN_1691097	HSP90AA1	-0.394	0.00043	0.0077
ILMN_1673363	CD97	0.34	0.00043	0.007726
ILMN_1801043	GSN	-0.385	0.00043	0.007738
ILMN_1695706	H3F3B	-0.371	0.00043	0.007759
ILMN_1755411	RBMS2	0.301	0.00043	0.007772
ILMN_1852347	BQ186114	-0.405	0.00043	0.0078
ILMN_1688515	ZNF195	-0.308	0.00043	0.007809
ILMN_1763641	ZNF614	-0.296	0.00043	0.007811
ILMN_1758087	TAOK1	0.718	0.00043	0.007821
ILMN_1781260	TTC19	0.307	0.00044	0.007857
ILMN_1895660	BQ082119	0.436	0.00044	0.007868
ILMN_1674151	GCOM1	0.304	0.00044	0.007878
ILMN_1747824	ZNF85	0.41	0.00044	0.007915
ILMN_1698677	C4orf27	-0.4	0.00044	0.007967
ILMN_1836385	BX649107	-0.314	0.00045	0.008026
ILMN_1705715	SNORA33	-0.401	0.00045	0.008047
ILMN_1784105	SLC38A7	0.385	0.00045	0.00811
ILMN_1667314	T1560	0.305	0.00045	0.008111
ILMN_1701424	LAMC2	0.343	0.00045	0.008132
ILMN_1810652	LMBRD2	0.374	0.00046	0.008299
ILMN_1717052	STARD10	-0.464	0.00046	0.008299
ILMN_1691291	PIGS	0.371	0.00047	0.008324
ILMN_1878232	BX096204	0.364	0.00047	0.008328
ILMN_1701967	SHC1	-0.361	0.00047	0.00835
ILMN_1722634	NUCB1	-0.283	0.00047	0.008353
ILMN_1764239	PMPCA	0.426	0.00047	0.008355
ILMN_1701643	GDPD5	0.36	0.00047	0.008365
ILMN_1852384	CR603195	0.316	0.00047	0.008385
ILMN_1763000	ADAP2	0.415	0.00047	0.008387
ILMN_1670542	AK2	0.362	0.00047	0.008401
ILMN_1751598	SESN2	-0.377	0.00047	0.008431
ILMN_1764244		0.315	0.00048	0.008495
ILMN_1751981	PIP4K2A	0.381	0.00048	0.008514
ILMN_1716678	NPC2	0.32	0.00048	0.00854
ILMN_1693259	PDCD6IP	-0.315	0.00048	0.008564
ILMN_1707858	H2AFZ	0.294	0.00048	0.008576
ILMN_1655022	TMEM187	0.433	0.00049	0.008611
ILMN_1764874	ZKSCAN5	-0.353	0.00049	0.008615
ILMN_1791328	STK39	0.28	0.00049	0.008624
ILMN_1716552	ENAH	-0.406	0.00049	0.008634
ILMN_1688625	AIM1	0.319	0.00049	0.008691
ILMN_1780560	MYO18A	0.354	0.00049	0.008715
ILMN_1669696	ZNF792	0.31	0.00049	0.008735
ILMN_1855867		0.488	0.00049	0.008752
ILMN_1659240	MTMR14	0.324	0.0005	0.008825
ILMN_1790751	C8orf31	-0.351	0.0005	0.008849
ILMN_1713752	SERINC3	0.352	0.0005	0.008868
ILMN_1701204	DQ896666	-0.449	0.0005	0.00889
ILMN_1664537	USP11	0.51	0.00051	0.008963
ILMN_1702231	C1orf54	-0.363	0.00051	0.008973
ILMN_1707240	PTBP2	-0.32	0.00051	0.008978
ILMN_1820377	BC059953	0.375	0.00051	0.009041
ILMN_1689704	TMEM5	0.419	0.00052	0.009114
ILMN_1786492	PLVAP	0.309	0.00052	0.009114
ILMN_1789502	GPC4	0.558	0.00052	0.009114
ILMN_1733055	TXLNB	0.279	0.00052	0.009208
ILMN_1793716	KRTAP10-8	-0.377	0.00053	0.009215
ILMN_1738712	GPR180	0.351	0.00053	0.009245
ILMN_1739086	SNORD43	-0.362	0.00053	0.009298
ILMN_1663685	DGCR6L	0.466	0.00053	0.009318
ILMN_1729237	CYB5R1	0.359	0.00053	0.009322
ILMN_1797964	ARL6IP6	-0.342	0.00053	0.009333
ILMN_1671718	FAM180A	0.51	0.00053	0.009341
ILMN_1677338	ZNF84	0.315	0.00054	0.009412
ILMN_1783956	ATP8B4	0.421	0.00054	0.009431
ILMN_1778599	SP140	0.39	0.00055	0.009537
ILMN_1708151	LAGE3	-0.334	0.00055	0.009538
ILMN_1666399	RING1	-0.256	0.00055	0.009538
ILMN_1844734	AA435930	-0.328	0.00055	0.009555
ILMN_1774336	POLE2	-0.377	0.00055	0.009574
ILMN_1825233	BX113731	-0.358	0.00055	0.009575
ILMN_1696004	LRRK1	0.31	0.00055	0.009584
ILMN_1670899	FBN2	-0.547	0.00056	0.00966
ILMN_1657373	LEPREL1	-0.453	0.00056	0.009679
ILMN_1726636	HECTD2	-0.369	0.00056	0.009686
ILMN_1887121	BX104054	-0.293	0.00056	0.009803
ILMN_1667609	SNORD35A	-0.44	0.00056	0.009809
ILMN_1803073	DNAJC12	0.365	0.00057	0.009822
ILMN_1883259		-0.306	0.00057	0.009864
ILMN_1666530	ZC3H8	0.349	0.00057	0.009931
ILMN_1727644	PRMT3	0.295	0.00057	0.009951
ILMN_1796901	CTNNA2	0.301	0.00057	0.009959

## Sheet: acDDR DE
Table S1: Differentially expressed genes upon p53 knockdown during acDDR
Probe ID	Gene symbol	logFC (shp53/V)	P.Value	adj.P.Val
ILMN_1779071	FEZ1	-0.674	0	0
ILMN_1799319	FDXR	-1.109	0	0
ILMN_1755638	TAF7L	-1.223	0	0
ILMN_1745374	IFI35	0.786	0	0
ILMN_1666057	REEP2	-0.756	0	0
ILMN_1779147	ENC1	-0.861	0	0
ILMN_1736829	MDM2	-1.05	0	0
ILMN_1748117	LRDD	-1.099	0	0
ILMN_1787212	CDKN1A	-1.329	0	0
ILMN_1745397	OAS3	1.259	0	0
ILMN_1653771	WDR63	-1.053	0	0
ILMN_1677200	CYFIP2	-1.268	0	0
ILMN_1667948	SPATA18	-0.79	0	0
ILMN_1710655	ANKRA2	-0.618	0	0
ILMN_1693452	GAL3ST4	-0.88	0	0
ILMN_1709634	CMBL	-1.086	0	0
ILMN_1667081	CCND2	-0.998	0	0
ILMN_1681737	TMSB15A	1.487	0	0
ILMN_1690040	TM7SF2	-0.749	0	0
ILMN_1731064	CABC1	-0.798	0	0
ILMN_1658702	HIST1H2BJ	-1.12	0	0
ILMN_1908824	RNU6ATAC	-2.802	0	0
ILMN_1792356	DPYSL4	-0.841	0	0
ILMN_1794595	GAMT	-0.777	0	0
ILMN_1719906	HADH	0.711	0	0
ILMN_1782141	GRHL3	-0.76	0	0
ILMN_1658143	RFC3	1.172	0	0
ILMN_1742126	CDCA7L	0.813	0	0
ILMN_1695590	ADRB2	-0.7	0	0
ILMN_1849155	AK024898	-1.11	0	0
ILMN_1678669	RRM2	1.759	0	0
ILMN_1732468	HSPA4L	-0.923	0	0
ILMN_1781373	IFIH1	1.065	0	0
ILMN_1679438	MLF1IP	1.023	0	0
ILMN_1770085	BTG2	-0.923	0	0
ILMN_1763834	APLP1	-0.727	0	0
ILMN_1739423	KRT4	-2.759	0	0
ILMN_1763064	ATAD2	0.97	0	0
ILMN_1777233	E2F2	1.297	0	0
ILMN_1766658	PKMYT1	1.63	0	0
ILMN_1760062	IFI44	1.231	0	0
ILMN_1721316	TNFRSF10A	-0.992	0	0
ILMN_1679737	ACER2	-0.778	0	0
ILMN_1800738	E2F1	0.908	0	0
ILMN_1697267	PRKCZ	-0.77	0	0
ILMN_1669394	PIG8	-0.668	0	0
ILMN_1759184	C19orf48	1.129	0	0
ILMN_1654639	DKFZp667F2121	1.224	0	0
ILMN_1694502	PRIM1	1.978	0	0
ILMN_1667460	SULF2	-1.39	0	0
ILMN_1710676	FBXO5	1.716	0	0
ILMN_1786065	UHRF1	1.193	0	0
ILMN_1768816	TMPO	1.066	0	0
ILMN_1784822	PPP1R3F	-0.55	0	0
ILMN_1755834	FEN1	1.145	0	0
ILMN_1754279	FBXW7	-0.666	0	0
ILMN_1790100	C11orf82	1.361	0	0
ILMN_1740452	CCNE2	1.31	0	0
ILMN_1651237	CDT1	1.853	0	0
ILMN_1683865	IFIT3	1.313	0	0
ILMN_1696266	XRCC3	0.897	0	0
ILMN_1715905	DSN1	0.959	0	0
ILMN_1810901	RNASEH2A	1.353	0	0
ILMN_1727992	FEZ1	-0.803	0	0
ILMN_1673721	EXO1	2.018	0	0
ILMN_1791147	YPEL3	-0.912	0	0
ILMN_1731070	ORC6L	1.463	0	0
ILMN_1674344	PARD6G	-1.082	0	0
ILMN_1792712	C4orf46	0.905	0	0
ILMN_1681503	MCM2	1.413	0	0
ILMN_1771224	C18orf24	1.192	0	0
ILMN_1666845	KRT17	-1.337	0	0
ILMN_1707858	H2AFZ	0.719	0	0
ILMN_1686981	SULF2	-0.891	0	0
ILMN_1691457	APOBEC3B	1.332	0	0
ILMN_1656452	C16orf59	0.855	0	0
ILMN_1656194	TSPAN10	-1.257	0	0
ILMN_1704702	MCM7	1.497	0	0
ILMN_1730825	SGOL1	1.2	0	0
ILMN_1732688	DUT	1.13	0	0
ILMN_1752889	PLSCR1	1.173	0	0
ILMN_1662358	MX1	2.404	0	0
ILMN_1728972	FAM64A	1.573	0	0
ILMN_1809590	GINS2	2.017	0	0
ILMN_1651942	CDC25B	0.802	0	0
ILMN_1683179	DQ895137	-1.09	0	0
ILMN_1672148	EU176471	-1.31	0	0
ILMN_1777564	MAD2L1	1.737	0	0
ILMN_1706194	MCM10	1.587	0	0
ILMN_1696713	POLA2	0.786	0	0
ILMN_1705686	NRGN	0.921	0	0
ILMN_1739645	ANLN	1.288	0	0
ILMN_1915076	AK097900	0.905	0	0
ILMN_1802819	DEPDC1	1.288	0	0
ILMN_1735093	BX640990	1.266	0	0
ILMN_1710428	CDC2	2.031	0	0
ILMN_1796074	C18orf56	-0.907	0	0
ILMN_1719256	CKS1B	1.547	0	0
ILMN_1674694	AK090603	0.757	0	0
ILMN_1748923	SMC2	0.904	0	0
ILMN_1764709	MAFB	-0.819	0	0
ILMN_1697409	TNFRSF14	-1.349	0	0
ILMN_1814106	C9orf169	-1.114	0	0
ILMN_1747911	CDC2	2.845	0	0
ILMN_1760315	VWCE	-1.095	0	0
ILMN_1784860	RFC3	1.4	0	0
ILMN_1801246	IFITM1	1.187	0	0
ILMN_1658695	NUF2	1.494	0	0
ILMN_1807232	STIL	0.967	0	0
ILMN_1712413	RPL39L	0.927	0	0
ILMN_1736863	TMEM140	0.75	0	0
ILMN_1678037	HIRIP3	0.869	0	0
ILMN_1715616	PPIL5	0.612	0	0
ILMN_1911446	BU521176	-0.724	0	0
ILMN_1757697	NEIL3	0.868	0	0
ILMN_1763011	C7orf10	-1.254	0	0
ILMN_1704056	RPPH1	-2.014	0	0
ILMN_1740245	POLE	1.053	0	0
ILMN_1725880	TMEM194A	0.745	0	0
ILMN_1741801	CDC7	1.248	0	0
ILMN_1792947	ESCO2	1.086	0	0
ILMN_1685916	KIF2C	1.653	0	0
ILMN_1729749	HERC5	0.889	0	0
ILMN_1728556	SMC4	1.189	0	0
ILMN_1788166	TTK	1.891	0	0
ILMN_1781479	SUV39H1	0.917	0	0
ILMN_1747016	CEP55	2.157	0	0
ILMN_1691086	TBPIP	0.886	0	0
ILMN_1681252	C17orf44	-1.057	0	0
ILMN_1684217	AURKB	2.239	0	0
ILMN_1692790	ITGB3BP	1.102	0	0
ILMN_1656961	CD82	-1.007	0	0
ILMN_1696975	USP1	0.806	0	0
ILMN_1796589	TRIP13	1.055	0	0
ILMN_1736816	C13orf3	1.25	0	0
ILMN_1711470	DQ895975	1.815	0	0
ILMN_1788540	PHLDB3	-0.737	0	0
ILMN_1789123	PLK4	1.26	0	0
ILMN_1776577	DSCC1	1.024	0	0
ILMN_1675684	APOBEC3C	-0.895	0	0
ILMN_1673673	PBK	2.224	0	0
ILMN_1671906	MND1	1.46	0	0
ILMN_1810441	TRIM3	-0.636	0	0
ILMN_1745251	DTL	2.589	0	0
ILMN_1688566	EPSTI1	1.045	0	0
ILMN_1663195	MCM7	1.971	0	0
ILMN_1799516	DNAJC9	0.827	0	0
ILMN_1680085	TP53I3	-1.073	0	0
ILMN_1777113	NEURL2	-0.741	0	0
ILMN_1742618	XAF1	0.857	0	0
ILMN_1695414	ASF1B	2.148	0	0
ILMN_1756326	CKS2	0.817	0	0
ILMN_1737728	BC036512	2.177	0	0
ILMN_1767542	THAP10	0.788	0	0
ILMN_1798181	IRF7	0.824	0	0
ILMN_1720114	GMNN	1.027	0	0
ILMN_1670353	RAD51AP1	2.301	0	0
ILMN_1683450	CDCA5	2.7	0	0
ILMN_1709771	GLS2	-0.742	0	0
ILMN_1663390	CDC20	1.9	0	0
ILMN_1746493	MDM2	-0.954	0	0
ILMN_1654268	HMGB2	1.409	0	0
ILMN_1659364	RFC5	1.056	0	0
ILMN_1759277	OIP5	1.017	0	0
ILMN_1707695	IFIT1	2.258	0	0
ILMN_1806818	MCM3	0.834	0	0
ILMN_1760201	DNMT1	0.687	0	0
ILMN_1775486	SSPN	0.702	0	0
ILMN_1669550	MAD2L2	0.713	0	0
ILMN_1674811	OASL	0.787	0	0
ILMN_1771558	MCM4	1.251	0	0
ILMN_1809933	PIM1	0.828	0	0
ILMN_1772081	MGC70863	-0.971	0	0
ILMN_1711005	CDC25A	0.928	0	0
ILMN_1792494	TPX2	1.224	0	0
ILMN_1786125	CCNA2	1.502	0	0
ILMN_1727055	C12orf48	1.08	0	0
ILMN_1657796	STMN1	1.284	0	0
ILMN_1739428	IFIT2	2.357	0	0
ILMN_1737788	CENPM	2.088	0	0
ILMN_1761836	ORC1L	1.192	0	0
ILMN_1787324	C16orf48	0.613	0	0
ILMN_1813638	IQGAP3	1.707	0	0
ILMN_1754272	GINS3	1.419	0	0
ILMN_1756469	GAMT	-0.799	0	0
ILMN_1664511	DQ893928	1.808	0	0
ILMN_1670769	CENPQ	1.271	0	0
ILMN_1672656	LOC645733	0.928	0	0
ILMN_1707727	ANGPTL4	-1.174	0	0
ILMN_1664543	IFIT3	0.909	0	0
ILMN_1724407	TACC3	1.321	0	0
ILMN_1890472	AV716776	0.754	0	0
ILMN_1733950	BUB1B	1.084	0	0
ILMN_1663332	KIAA0101	1.734	0	0
ILMN_1654563	EFNB1	-0.717	0	0
ILMN_1751776	CKAP2L	1.466	0	0
ILMN_1664362	SGIP1	-0.845	0	0
ILMN_1787280	C1orf135	1.131	0	0
ILMN_1726720	NUSAP1	2.549	0	0
ILMN_1781942	HMMR	1.672	0	0
ILMN_1813289	EU176738	1.064	0	0
ILMN_1714730	UBE2C	2.995	0	0
ILMN_1703477	ARHGEF2	0.644	0	0
ILMN_1728934	PRC1	2.054	0	0
ILMN_1686097	TOP2A	2.173	0	0
ILMN_1651967	TP53I3	-1.109	0	0
ILMN_1770678	CBX2	0.79	0	0
ILMN_1801939	CCNB2	1.965	0	0
ILMN_1674231	CHAF1B	1.193	0	0
ILMN_1668814	CENPM	1.755	0	0
ILMN_1778034	ZWINT	1.89	0	0
ILMN_1731224	PARP9	0.99	0	0
ILMN_1701789	IFIT3	1.41	0	0
ILMN_1696675	CES2	-0.834	0	0
ILMN_1913858	DB233579	-1.115	0	0
ILMN_1724489	RFC4	0.75	0	0
ILMN_1720526	CENPN	1.622	0	0
ILMN_1655642	FANCI	1.331	0	0
ILMN_1751444	NCAPG	2.37	0	0
ILMN_1778845	FAM111A	1.1	0	0
ILMN_1815169	MCM5	1.233	0	0
ILMN_1674063	OAS2	0.864	0	0
ILMN_1666305	CDKN3	1.819	0	0
ILMN_1768291	SPAG5	0.988	0	0
ILMN_1723912	IFI44L	1.12	0	0
ILMN_1694780	GCHFR	-0.886	0	0
ILMN_1774336	POLE2	1.086	0	0
ILMN_1898922	BF185848	-1.277	0	0
ILMN_1774083	TRIAP1	-0.816	0	0
ILMN_1695658	KIF20A	1.512	0	0
ILMN_1701837	KLHL2	-0.541	0	1e-06
ILMN_1772814	NLK	-0.752	0	1e-06
ILMN_1747763	RRM2B	-0.712	0	1e-06
ILMN_1714428	FBXO17	0.61	0	1e-06
ILMN_1756162	DQ896414	0.566	0	1e-06
ILMN_1808347	CDC45L	0.654	0	1e-06
ILMN_1662364	AARS	0.574	0	1e-06
ILMN_1660927	FAM185A	-0.691	0	1e-06
ILMN_1752394	CCNB1IP1	0.574	0	1e-06
ILMN_1684563	SPIN4	0.679	0	1e-06
ILMN_1797283	ASTN2	-0.667	0	1e-06
ILMN_1761941	C4orf18	-0.94	0	1e-06
ILMN_1806863	DGKA	-0.738	0	1e-06
ILMN_1701613	RARRES3	0.865	0	1e-06
ILMN_1658027	RAD54L	0.831	0	1e-06
ILMN_1663061	DEK	0.582	0	1e-06
ILMN_1770053	RBBP7	0.528	0	1e-06
ILMN_1805828	VRK1	0.752	0	1e-06
ILMN_1785198	POLE3	0.547	0	1e-06
ILMN_1697998	FAM54A	0.806	0	1e-06
ILMN_1807455	DHRS7	-0.542	0	1e-06
ILMN_1805853	PHLDB3	-0.737	0	1e-06
ILMN_1710962	TMEM97	0.768	0	1e-06
ILMN_1773751	HRAS	-0.747	0	1e-06
ILMN_1721713	EXOSC9	0.672	0	1e-06
ILMN_1726756	FANCB	0.719	0	1e-06
ILMN_1704537	PGDH3	0.816	0	1e-06
ILMN_1777325	STAT1	0.574	0	1e-06
ILMN_1768020	HAUS8	0.772	0	1e-06
ILMN_1735156	SLC4A11	-0.576	0	1e-06
ILMN_1763907	C6orf173	1.219	0	1e-06
ILMN_1789961	RETSAT	-0.735	0	1e-06
ILMN_1861893	FAM84A	-0.879	0	1e-06
ILMN_1716400	FOXM1	0.62	0	1e-06
ILMN_1815184	ASPM	1.485	0	1e-06
ILMN_1684929	TOPBP1	0.552	0	1e-06
ILMN_1815308	SDC1	-0.808	0	1e-06
ILMN_1749829	DLGAP5	1.253	0	1e-06
ILMN_1865764	BC036485	-0.741	0	2e-06
ILMN_1749327	MAPK13	-0.682	0	2e-06
ILMN_1667432	HYAL3	-0.561	0	2e-06
ILMN_1703273	UACA	-0.775	0	2e-06
ILMN_1787477	CENPO	0.705	0	2e-06
ILMN_1728230	ZNF30	-0.605	0	2e-06
ILMN_1753464	C17orf53	0.814	0	2e-06
ILMN_1806037	TK1	1.201	0	2e-06
ILMN_1778890	PPIL5	0.628	0	2e-06
ILMN_1713583	RPL23AP53	-0.525	0	2e-06
ILMN_1659285	PSMG1	0.559	0	2e-06
ILMN_1674967	DQ895307	-0.644	0	2e-06
ILMN_1794122	ZNF79	-0.564	0	2e-06
ILMN_1661776	CENPJ	0.598	0	2e-06
ILMN_1814281	SPC25	1.079	0	2e-06
ILMN_1703906	HJURP	0.936	0	2e-06
ILMN_1776547	RABGGTA	-0.607	0	2e-06
ILMN_1800626	SESN1	-0.64	0	3e-06
ILMN_1674530	PIG8	-0.722	0	3e-06
ILMN_1666893	TRIML2	-0.58	0	3e-06
ILMN_1731640	TMSB15B	0.897	0	3e-06
ILMN_1748481	TMEM199	-0.658	0	3e-06
ILMN_1743367	FZD4	0.588	0	3e-06
ILMN_1713141	AK124295	-0.52	0	3e-06
ILMN_1791990	EML2	-0.619	0	3e-06
ILMN_1730454	FOLR3	-0.607	0	3e-06
ILMN_1752953	BCL2L12	0.63	0	3e-06
ILMN_1750102	EME1	0.582	0	3e-06
ILMN_1779965	AK1	-0.616	0	4e-06
ILMN_1792256	TBX2	-0.685	0	4e-06
ILMN_1809522	NACC2	-0.712	0	4e-06
ILMN_1799015	PXMP2	0.773	0	4e-06
ILMN_1682774	C13orf27	0.713	0	4e-06
ILMN_1716445	DTYMK	0.831	0	4e-06
ILMN_1738742	PLAT	-0.865	0	4e-06
ILMN_1751753	IDH2	0.891	0	4e-06
ILMN_1692865	VPS37D	-0.644	0	4e-06
ILMN_1696160	AK056211	-1.18	0	4e-06
ILMN_1773760	PAICS	0.564	0	4e-06
ILMN_1719205	FBL	0.497	0	5e-06
ILMN_1734781	IFNE	-0.553	0	5e-06
ILMN_1761260	COBLL1	-0.887	0	5e-06
ILMN_1758938	SLC31A2	-0.592	0	5e-06
ILMN_1734054	GRIN2C	-0.572	0	5e-06
ILMN_1693221	DQ894658	0.874	0	5e-06
ILMN_1654262	ZMAT3	-0.695	0	6e-06
ILMN_1655595	SERPINE2	-0.613	0	6e-06
ILMN_1761939	TIPIN	0.601	0	6e-06
ILMN_1732926	PVT1	-0.585	0	6e-06
ILMN_1667839	UBR7	0.557	0	6e-06
ILMN_1757631	DBNDD1	-0.692	0	6e-06
ILMN_1736090	BUB1	1.063	0	6e-06
ILMN_1741039	C6orf138	-0.607	0	6e-06
ILMN_1660624	LIMK2	-0.758	0	7e-06
ILMN_1686920	CCDC58	0.798	0	7e-06
ILMN_1665559	CDK2	0.704	0	7e-06
ILMN_1746699	AM392984	0.695	0	7e-06
ILMN_1716895	RPA3	0.806	0	7e-06
ILMN_1872404	CCDC50	-0.65	0	7e-06
ILMN_1659976	CLP1	-0.483	0	8e-06
ILMN_1748926	TMEM209	0.516	0	8e-06
ILMN_1711748	PLTP	-0.532	0	8e-06
ILMN_1744900	FANCG	0.611	0	9e-06
ILMN_1737283	TMSB15B	0.85	0	1e-05
ILMN_1784112	CTH	0.619	0	1e-05
ILMN_1773389	PLTP	-0.813	0	1e-05
ILMN_1718558	PARP12	0.663	0	1e-05
ILMN_1719577	C10orf67	0.531	0	1e-05
ILMN_1656057	PLAU	-0.695	0	1.1e-05
ILMN_1753422	E2F8	0.583	0	1.1e-05
ILMN_1813597	C4orf18	-0.863	0	1.1e-05
ILMN_1695299	PDLIM3	0.571	0	1.1e-05
ILMN_1659463	APAF1	-0.614	0	1.2e-05
ILMN_1698510	RPA2	0.688	0	1.2e-05
ILMN_1797964	ARL6IP6	0.564	0	1.2e-05
ILMN_1732089	MRI1	-0.496	0	1.2e-05
ILMN_1772177	ASCC3	-0.487	0	1.3e-05
ILMN_1682747	FANCA	0.472	0	1.3e-05
ILMN_1777170	FAM183A	-0.725	0	1.3e-05
ILMN_1679322	SH2D4A	0.493	0	1.4e-05
ILMN_1671791	PCK2	0.989	0	1.4e-05
ILMN_1654118	BCL2L1	-0.526	0	1.5e-05
ILMN_1688295	ZNF219	-0.669	0	1.5e-05
ILMN_1664630	CHEK1	0.519	0	1.5e-05
ILMN_1798163	UPF3B	0.477	0	1.6e-05
ILMN_1747824	ZNF85	0.653	0	1.6e-05
ILMN_1737025	PLCL2	-0.529	0	1.6e-05
ILMN_1801359	HAUS7	0.56	0	1.7e-05
ILMN_1752225	ST7OT1	0.593	0	1.7e-05
ILMN_1708101	LMNB2	0.627	0	1.8e-05
ILMN_1750409	RAB9A	0.454	0	1.9e-05
ILMN_1740291	POLQ	0.773	0	1.9e-05
ILMN_1663160	ZNF337	-0.593	0	2e-05
ILMN_1660793	PAQR4	0.582	0	2e-05
ILMN_1655733	RFC2	0.775	0	2.1e-05
ILMN_1776052	CR617556	0.88	0	2.2e-05
ILMN_1717262	PROCR	-0.7	0	2.3e-05
ILMN_1689327	CR617556	0.851	0	2.3e-05
ILMN_1799667	KIF4A	0.69	0	2.4e-05
ILMN_1714445	SLC6A9	0.688	0	2.4e-05
ILMN_1742922	PRIM2	0.616	0	2.5e-05
ILMN_1677756	UBE2D2	-0.663	0	2.5e-05
ILMN_1704554	CASP4	0.536	0	2.5e-05
ILMN_1688480	CCND1	-0.594	0	2.6e-05
ILMN_1739541	NMI	0.599	0	2.7e-05
ILMN_1721457	RANBP1	0.551	0	2.7e-05
ILMN_1728059	MGC70863	-0.576	0	2.7e-05
ILMN_1679134	NSMCE4A	0.52	0	2.8e-05
ILMN_1767279	LOC648245	0.563	0	2.9e-05
ILMN_1779356	TP53	-0.659	0	3.1e-05
ILMN_1659864	RAD51	0.718	0	3.2e-05
ILMN_1775196	DKFZp686A24188	-0.607	0	3.3e-05
ILMN_1689001	CDK4	0.412	0	3.6e-05
ILMN_1810037	RUSC2	-0.478	0	3.6e-05
ILMN_1771039	GTSE1	0.633	0	3.6e-05
ILMN_1790992	ERCC6L	0.744	0	3.6e-05
ILMN_1712386	C21orf45	0.591	0	3.7e-05
ILMN_1760556	BC041843	-0.692	0	3.8e-05
ILMN_1684045	CDCA4	0.551	0	3.8e-05
ILMN_1747924	BX647680	0.558	0	3.8e-05
ILMN_1694177	PCNA	-0.438	0	3.9e-05
ILMN_1694126	KIF24	0.552	0	3.9e-05
ILMN_1661581	IFI27	0.745	0	3.9e-05
ILMN_1730940	KLHDC3	0.431	0	3.9e-05
ILMN_1655077	PRDM1	-0.731	0	4e-05
ILMN_1703041	IDUA	-0.555	0	4.1e-05
ILMN_1670782	POU3F1	-0.548	0	4.1e-05
ILMN_1737195	CENPK	0.742	0	4.2e-05
ILMN_1790537	C16orf75	0.704	0	4.2e-05
ILMN_1850277	AB074273	-0.724	0	4.2e-05
ILMN_1735955	MGC70863	-0.568	0	4.3e-05
ILMN_1725312	RASA1	-0.412	0	4.3e-05
ILMN_1804945	ZNF667	-0.734	0	4.4e-05
ILMN_1732150	KIAA0101	0.781	0	4.5e-05
ILMN_1710082	BIRC5	0.612	0	4.7e-05
ILMN_1709294	CDCA8	0.853	0	4.7e-05
ILMN_1756705	CHTF18	0.607	0	4.9e-05
ILMN_1683492	GPR172B	-0.496	0	4.9e-05
ILMN_1726928	TCEA3	-0.659	0	5e-05
ILMN_1794106	FEZ1	-0.58	0	5e-05
ILMN_1791792	C12orf5	-0.508	0	5.2e-05
ILMN_1726574	CACYBP	0.484	0	5.3e-05
ILMN_1749662	GPX1	-0.53	0	5.4e-05
ILMN_1779034	NADSYN1	-0.472	0	5.5e-05
ILMN_1671800	AF275804	0.506	0	5.6e-05
ILMN_1708016	C20orf108	-0.757	0	5.6e-05
ILMN_1760609	FAM98C	-0.656	0	5.7e-05
ILMN_1712868	SNX14	-0.46	0	5.8e-05
ILMN_1809618	IKIP	-0.475	0	6.1e-05
ILMN_1701869	FBXO22	-0.51	0	6.2e-05
ILMN_1696031	C15orf21	0.632	0	6.3e-05
ILMN_1769580	PRSS35	0.44	0	6.3e-05
ILMN_1809439	HMGB1L1	0.761	0	6.4e-05
ILMN_1745079	TRIM2	-0.518	0	6.5e-05
ILMN_1749297	ACTL6A	0.482	0	7.3e-05
ILMN_1709162	SHCBP1	0.915	0	7.4e-05
ILMN_1717049	ZNF562	-0.503	0	7.4e-05
ILMN_1804633	C8orf42	-0.464	0	7.5e-05
ILMN_1745471	IRF9	0.585	0	7.6e-05
ILMN_1680874	DKFZp566F223	0.61	0	7.7e-05
ILMN_1736161	CSTF3	-0.508	0	7.8e-05
ILMN_1664516	CENPF	0.948	0	7.9e-05
ILMN_1736655	LCE1B	-0.646	0	7.9e-05
ILMN_1673962	NUP205	0.416	0	8e-05
ILMN_1731184	MELK	0.735	0	8.1e-05
ILMN_1769520	UBE2L6	0.535	0	8.2e-05
ILMN_1750527	GPT2	0.567	0	8.3e-05
ILMN_1744217	HTR7	-0.566	0	8.5e-05
ILMN_1653466	HES4	0.653	0	8.6e-05
ILMN_1655348	GPR1	0.592	0	9e-05
ILMN_1782021	ZNF707	-0.466	0	9e-05
ILMN_1738578	FILIP1L	-0.434	0	9.1e-05
ILMN_1739558	CRELD1	-0.532	0	9.1e-05
ILMN_1727540	C1orf112	0.648	0	9.1e-05
ILMN_1700337	TROAP	0.834	0	9.7e-05
ILMN_1661264	SHMT2	0.509	0	9.9e-05
ILMN_1814589	Kid	0.569	0	0.000104
ILMN_1808132	FAS	-0.49	0	0.000107
ILMN_1753183	CDCA4	0.474	0	0.000107
ILMN_1712389	CKLF	0.578	0	0.000108
ILMN_1778444	FKBP5	0.547	0	0.000109
ILMN_1728923	F2RL2	-0.532	0	0.00011
ILMN_1748488	TXNL4B	0.535	0	0.000111
ILMN_1712803	CCNB1	0.958	0	0.000112
ILMN_1663281	ZNF702P	-0.443	0	0.000112
ILMN_1745946	CCDC5	0.51	0	0.000113
ILMN_1781516	SUPT16H	0.445	0	0.000114
ILMN_1784380	DTX3L	0.593	0	0.000114
ILMN_1661599	DDIT4	0.655	0	0.000114
ILMN_1677466	DUSP6	-0.756	0	0.000116
ILMN_1723021	ICMT	0.472	0	0.000119
ILMN_1827054	BI832237	-0.562	0	0.00012
ILMN_1660806	CSRP2	0.505	0	0.000121
ILMN_1721526	MORC4	-0.503	0	0.000121
ILMN_1794539	KIF11	0.735	0	0.000122
ILMN_1892643	BG192435	-0.538	0	0.000123
ILMN_1785756	H2AFX	0.554	0	0.000124
ILMN_1676611	DKFZp564M173	-0.516	0	0.000125
ILMN_1699471	LIN9	0.5	0	0.000127
ILMN_1760820	SPRY2	-0.719	0	0.000127
ILMN_1710143	DHFR	0.685	0	0.00013
ILMN_1745021	SLC30A1	-0.454	0	0.000133
ILMN_1855278	AW954199	-0.782	0	0.000136
ILMN_1665792	ITGA2	-0.946	0	0.000139
ILMN_1811472	KIF23	0.679	0	0.000139
ILMN_1786469	FBXO22	-0.5	0	0.00014
ILMN_1760506	HSD17B7P2	-0.462	0	0.00014
ILMN_1758164	STC1	-0.948	0	0.000145
ILMN_1724158	ZNF93	0.541	0	0.00015
ILMN_1751330	RBCK1	0.443	0	0.000151
ILMN_1778152	FIGNL1	0.51	1e-05	0.000157
ILMN_1672350	JAM2	0.598	1e-05	0.000161
ILMN_1712298	ANKRD46	-0.435	1e-05	0.000162
ILMN_1703108	UBE2L6	0.446	1e-05	0.000164
ILMN_1779252	TRIM22	-0.652	1e-05	0.000164
ILMN_1748983	RTN4	-0.462	1e-05	0.000165
ILMN_1726683	TMEM109	0.364	1e-05	0.000169
ILMN_1716815	CEACAM1	-0.447	1e-05	0.000174
ILMN_1705301	TEAD4	0.467	1e-05	0.000183
ILMN_1693218	ART3	-0.534	1e-05	0.000184
ILMN_1801833	ARHGAP24	-0.482	1e-05	0.000188
ILMN_1653822	NEK2	0.701	1e-05	0.000191
ILMN_1795181	DDX60	0.627	1e-05	0.000191
ILMN_1752823	DQ894607	0.541	1e-05	0.000194
ILMN_1669842	CHAF1A	0.461	1e-05	0.000205
ILMN_1761058	ACAD11	-0.664	1e-05	0.000206
ILMN_1814122	MDC1	0.42	1e-05	0.00021
ILMN_1737650	DIO2	0.633	1e-05	0.000211
ILMN_1711799	C9orf40	0.498	1e-05	0.000211
ILMN_1767324	EIF4EBP1	0.555	1e-05	0.000215
ILMN_1832024	BE387864	-0.46	1e-05	0.000216
ILMN_1766446	C6orf48	0.552	1e-05	0.00022
ILMN_1718069	MIS12	0.423	1e-05	0.000225
ILMN_1804090	SLC25A10	0.639	1e-05	0.00023
ILMN_1740759	MAMDC4	-0.423	1e-05	0.000236
ILMN_1814726	SCARB2	-0.37	1e-05	0.000238
ILMN_1661708	LGALS7B	-0.529	1e-05	0.00024
ILMN_1727043	GLT25D1	0.486	1e-05	0.000241
ILMN_1715991	SDPR	-0.834	1e-05	0.000244
ILMN_1843198	AK3L1	-0.714	1e-05	0.000246
ILMN_1794612	UBA7	0.5	1e-05	0.000247
ILMN_1708105	EZH2	0.605	1e-05	0.000247
ILMN_1737413	MSH2	0.594	1e-05	0.000247
ILMN_1758293	UBR7	0.465	1e-05	0.000253
ILMN_1729691	SLC16A6	-1.049	1e-05	0.000257
ILMN_1797301	C1orf183	-0.43	1e-05	0.000264
ILMN_1753353	SLBP	0.483	1e-05	0.000269
ILMN_1722718	BMP2	-1.056	1e-05	0.000275
ILMN_1783610	HELLS	0.469	1e-05	0.00028
ILMN_1744295	CDKN2A	0.501	1e-05	0.000288
ILMN_1686871	PARP1	0.402	1e-05	0.000291
ILMN_1811104	KTELC1	-0.416	1e-05	0.000294
ILMN_1725772	POU3F2	-0.432	1e-05	0.000297
ILMN_1692511	TMEM106C	0.627	1e-05	0.000309
ILMN_1701882	FAM72B	0.652	1e-05	0.000314
ILMN_1727271	WARS	0.516	1e-05	0.000316
ILMN_1700378	ZWILCH	0.532	1e-05	0.000325
ILMN_1689817	LCOR	-0.418	1e-05	0.000329
ILMN_1655906	FBXW7	-0.481	1e-05	0.000339
ILMN_1736568	CASP2	0.38	1e-05	0.000347
ILMN_1803485	DCI	0.479	1e-05	0.000369
ILMN_1811767	INHBE	1.143	1e-05	0.000369
ILMN_1751793	PCNXL2	-0.487	1e-05	0.000374
ILMN_1811933	SHMT1	0.445	1e-05	0.000388
ILMN_1773901	STX12	-0.346	1e-05	0.000392
ILMN_1816244	LOC151162	-0.48	1e-05	0.000402
ILMN_1815924	NUP107	0.416	1e-05	0.000403
ILMN_1664828	APOBEC3H	-0.474	1e-05	0.000403
ILMN_1803457	IFI16	0.479	2e-05	0.000414
ILMN_1720303	OSTM1	-0.449	2e-05	0.000416
ILMN_1666208	C14orf106	0.571	2e-05	0.000422
ILMN_1684554	COL16A1	0.475	2e-05	0.000428
ILMN_1775330	C15orf52	-0.604	2e-05	0.000438
ILMN_1752520	SLFN11	0.46	2e-05	0.000438
ILMN_1728349	TMEM63B	-0.546	2e-05	0.000451
ILMN_1729453	TSPAN9	-0.392	2e-05	0.000456
ILMN_1682197	NFXL1	0.387	2e-05	0.000458
ILMN_1681634	PXMP2	0.504	2e-05	0.000458
ILMN_1779663	TRMT2B	-0.394	2e-05	0.000462
ILMN_1788701	PSIP1	0.405	2e-05	0.000463
ILMN_1772910	GAS1	0.674	2e-05	0.000471
ILMN_1699856	RALGDS	-0.769	2e-05	0.000472
ILMN_1688500	PCDH10	0.414	2e-05	0.000487
ILMN_1662184	C5orf34	0.436	2e-05	0.000494
ILMN_1766411	AP1S2	0.427	2e-05	0.000501
ILMN_1780188	B3GALNT2	-0.36	2e-05	0.000509
ILMN_1744118	ASTN2	-0.473	2e-05	0.00051
ILMN_1793572	C21orf81	-0.451	2e-05	0.000514
ILMN_1738523	MYD88	0.438	2e-05	0.000515
ILMN_1782403	PRR11	0.621	2e-05	0.000524
ILMN_1730906	FILIP1L	-0.43	2e-05	0.000536
ILMN_1654653	KLC1	-0.456	2e-05	0.000542
ILMN_1798085	EID2B	-0.519	2e-05	0.000553
ILMN_1760649	PCK2	0.575	2e-05	0.000568
ILMN_1795719	RPA1	0.457	2e-05	0.000568
ILMN_1749930	TMEM48	0.526	2e-05	0.000579
ILMN_1659913	ISG20	0.635	2e-05	0.000598
ILMN_1786722	ZNF385A	-0.5	2e-05	0.000599
ILMN_1745420	PHF19	0.536	2e-05	0.000606
ILMN_1774800	KTELC1	-0.394	2e-05	0.000607
ILMN_1768534	BHLHE40	-0.701	2e-05	0.000618
ILMN_1802519	VPS36	-0.391	2e-05	0.000634
ILMN_1671292	LOC390705	0.462	3e-05	0.000648
ILMN_1712632	XDH	-0.429	3e-05	0.000653
ILMN_1763658	GDF15	-0.984	3e-05	0.000663
ILMN_1804329	TUSC2	-0.447	3e-05	0.000664
ILMN_1728435	C12orf45	-0.5	3e-05	0.000668
ILMN_1741632	RAB3IL1	0.444	3e-05	0.000668
ILMN_1787412	GPX1	-0.539	3e-05	0.000675
ILMN_1689652	RNMTL1	0.472	3e-05	0.000679
ILMN_1679841	SIVA1	0.421	3e-05	0.00068
ILMN_1787415	SNX16	0.362	3e-05	0.000681
ILMN_1653553	BC016028	0.518	3e-05	0.000683
ILMN_1702933	ADM2	0.599	3e-05	0.000701
ILMN_1741881	C9orf72	-0.387	3e-05	0.000702
ILMN_1714335	RDH10	-0.56	3e-05	0.000702
ILMN_1719032	LSM3	0.498	3e-05	0.000706
ILMN_1849218	BX451947	0.377	3e-05	0.00071
ILMN_1910834	BC065736	-0.449	3e-05	0.000716
ILMN_1734276	PMEPA1	-0.493	3e-05	0.000723
ILMN_1711462	MNS1	0.455	3e-05	0.000739
ILMN_1776384	FLT3LG	0.485	3e-05	0.000751
ILMN_1772627	D4S234E	-0.931	3e-05	0.000753
ILMN_1701204	DQ896666	-0.569	3e-05	0.000755
ILMN_1801913	PPIH	0.435	3e-05	0.000759
ILMN_1802337	TMEM30A	-0.444	3e-05	0.000762
ILMN_1651964	ABCC5	-0.44	3e-05	0.000768
ILMN_1743241	ARL4A	0.53	3e-05	0.000792
ILMN_1658469	P53TG1	-0.528	3e-05	0.000793
ILMN_1711408	ANXA4	-0.514	3e-05	0.000794
ILMN_1716766	CEBPG	0.537	3e-05	0.000797
ILMN_1696485	HNRNPAB	0.376	3e-05	0.000838
ILMN_1803647	FAM162A	-0.561	3e-05	0.000838
ILMN_1734353	GPX4	0.386	3e-05	0.000842
ILMN_1655444	SERF1	-0.416	3e-05	0.000846
ILMN_1814871	CWF19L1	0.452	3e-05	0.000846
ILMN_1782050	CEBPD	0.773	3e-05	0.000862
ILMN_1711904	MXD3	0.668	4e-05	0.000888
ILMN_1669878	GUSB	0.425	4e-05	0.000893
ILMN_1724240	LBR	0.383	4e-05	0.000912
ILMN_1661658	SNAI3	-0.448	4e-05	0.000934
ILMN_1655011	SERF1B	-0.429	4e-05	0.000938
ILMN_1793360	CORT	0.482	4e-05	0.000938
ILMN_1738027	BRCA1	0.621	4e-05	0.000951
ILMN_1705141	CACYBP	0.47	4e-05	0.000957
ILMN_1725260	CDC25C	0.501	4e-05	0.000961
ILMN_1715173	RPS6KA1	-0.444	4e-05	0.000979
ILMN_1653443	CDK2	0.496	4e-05	0.000995
ILMN_1766236	PRAGMIN	-0.459	4e-05	0.001008
ILMN_1784083	IGDCC4	-0.424	4e-05	0.001021
ILMN_1914800	HIST1H3F	-0.466	4e-05	0.001022
ILMN_1731418	SP110	0.457	4e-05	0.001033
ILMN_1801257	CENPA	0.719	4e-05	0.001044
ILMN_1890614	C1orf183	-0.459	4e-05	0.001052
ILMN_1768029	AGPAT5	0.431	4e-05	0.001066
ILMN_1800602	GCA	0.426	4e-05	0.00108
ILMN_1712452	KIF20B	0.651	4e-05	0.001081
ILMN_1683441	NCAPD3	0.399	5e-05	0.001104
ILMN_1652913	EZH2	0.553	5e-05	0.001113
ILMN_1651819	GALNT11	-0.416	5e-05	0.001118
ILMN_1659142	MDK	0.453	5e-05	0.001122
ILMN_1673325	GM2A	-0.46	5e-05	0.001122
ILMN_1794017	SERTAD1	-0.475	5e-05	0.001139
ILMN_1809440	KIF15	0.684	5e-05	0.001144
ILMN_1662973	CD82	-0.666	5e-05	0.001149
ILMN_1729216	CRYAB	-0.603	5e-05	0.001173
ILMN_1733157	THSD1	-0.482	5e-05	0.001184
ILMN_1789074	HSPA1A	-0.558	5e-05	0.001194
ILMN_1699525	SRI	-0.384	5e-05	0.001194
ILMN_1754969	LMCD1	0.673	5e-05	0.001201
ILMN_1788778	SEPT11	-0.455	5e-05	0.001213
ILMN_1691156	MT1A	-0.404	5e-05	0.001229
ILMN_1672662	SLC20A1	-0.647	5e-05	0.001248
ILMN_1658678	SAAL1	0.369	5e-05	0.001248
ILMN_1723709	C9orf116	0.428	5e-05	0.001253
ILMN_1729051	MSH6	0.396	5e-05	0.001258
ILMN_1657011	AL833509	-0.491	5e-05	0.001289
ILMN_1786021	PRKAB2	-0.405	6e-05	0.001291
ILMN_1796913	TMEM35	-0.481	6e-05	0.001293
ILMN_1751079	TAP1	-0.435	6e-05	0.001293
ILMN_1703593	BAIAP2L1	-0.481	6e-05	0.001295
ILMN_1815086	NINJ1	-0.52	6e-05	0.001295
ILMN_1681890	DYNLT3	-0.437	6e-05	0.001298
ILMN_1853167	BM997836	-0.594	6e-05	0.001298
ILMN_1796288	COL5A3	0.516	6e-05	0.001306
ILMN_1738657	SATB2	-0.421	6e-05	0.001341
ILMN_1652660	C7orf28B	-0.378	6e-05	0.001345
ILMN_1819384	CD640673	-0.988	6e-05	0.001346
ILMN_1665775	MOSC2	0.434	6e-05	0.001353
ILMN_1694174	TRIM68	0.433	6e-05	0.001388
ILMN_1866216	BX114974	-0.611	6e-05	0.001389
ILMN_1715091	CDKN2C	0.528	6e-05	0.001394
ILMN_1775885	PARP2	0.434	6e-05	0.001394
ILMN_1689669	MDK	0.558	6e-05	0.001395
ILMN_1665538	SKP2	0.568	6e-05	0.001434
ILMN_1707312	NFIL3	0.429	6e-05	0.001434
ILMN_1658448	KRTAP2-1	-0.508	6e-05	0.00144
ILMN_1664398	HSD17B7P2	-0.452	6e-05	0.001466
ILMN_1682336	MASTL	0.39	6e-05	0.001481
ILMN_1716006	C18orf54	0.466	6e-05	0.001484
ILMN_1742330	PLXNB1	-0.56	7e-05	0.001497
ILMN_1677765	LRP8	-0.415	7e-05	0.001519
ILMN_1771003	HAUS4	0.391	7e-05	0.001531
ILMN_1790574	ZMYND10	0.356	7e-05	0.001538
ILMN_1814327	AGTR1	0.567	7e-05	0.001545
ILMN_1746252	POLD2	0.416	7e-05	0.001571
ILMN_1672988	LMNB1	0.82	7e-05	0.001583
ILMN_1784031	TIMM44	0.446	7e-05	0.001593
ILMN_1680850	RECQL	0.514	7e-05	0.001594
ILMN_1781010	ARHGEF3	-0.511	7e-05	0.00161
ILMN_1715401	MT1G	-0.822	7e-05	0.001615
ILMN_1740169	TYRO3	0.394	7e-05	0.001621
ILMN_1757317	LARS	0.357	7e-05	0.001636
ILMN_1653711	FZD2	0.38	7e-05	0.001643
ILMN_1656837	RBP1	0.599	7e-05	0.001696
ILMN_1761363	VAMP4	-0.301	8e-05	0.001715
ILMN_1658065	EBP	0.439	8e-05	0.001722
ILMN_1737611	VAMP1	-0.488	8e-05	0.001724
ILMN_1692156	KCNC2	-0.345	8e-05	0.001725
ILMN_1744212	INPP5D	-0.373	8e-05	0.001733
ILMN_1682081	RNF19B	-0.485	8e-05	0.001743
ILMN_1674514	CAMK1	-0.504	8e-05	0.00175
ILMN_1775008	NCAPD2	0.612	8e-05	0.001773
ILMN_1696466	ROPN1L	-0.365	8e-05	0.00178
ILMN_1669635	NUP85	0.417	8e-05	0.00184
ILMN_1806951	CSTF3	-0.437	8e-05	0.001849
ILMN_1720266	LOC91431	0.462	8e-05	0.001867
ILMN_1735355	BDKRB1	-0.467	8e-05	0.00187
ILMN_1775441	ARHGAP24	-0.378	9e-05	0.0019
ILMN_1769941	UBE2F	-0.359	9e-05	0.001904
ILMN_1756676	PHF19	0.505	9e-05	0.001908
ILMN_1654671	SLMO1	0.376	9e-05	0.001927
ILMN_1689642	SSRP1	0.45	9e-05	0.001996
ILMN_1762115	CRYZL1	-0.353	9e-05	0.002002
ILMN_1733847	GALR2	-0.437	9e-05	0.002008
ILMN_1814924	FAM55C	-0.444	9e-05	0.002023
ILMN_1723418	CEL	-0.434	9e-05	0.002065
ILMN_1721022	SHC1	-0.386	9e-05	0.002067
ILMN_1692077	MXRA7	-0.406	9e-05	0.002072
ILMN_1674307	ARHGAP22	-0.615	0.0001	0.002112
ILMN_1712009	MIB2	-0.426	0.0001	0.002146
ILMN_1716086	WDR33	-0.387	0.0001	0.002167
ILMN_1872600	BE394732	-0.391	0.0001	0.00219
ILMN_1769634	STRA13	0.404	0.0001	0.002212
ILMN_1724181	IL-15	0.418	0.0001	0.002221
ILMN_1808591	UBE2S	0.407	0.0001	0.002232
ILMN_1677043	AKR7A2	0.402	0.0001	0.002232
ILMN_1664025	PXMP4	0.356	0.0001	0.002238
ILMN_1700896	SAP30	0.482	0.00011	0.002288
ILMN_1783075	C6orf167	0.369	0.00011	0.002331
ILMN_1745931	AK125651	-0.421	0.00011	0.002343
ILMN_1672122	P4HTM	-0.604	0.00011	0.002347
ILMN_1764628	LYPLA2	-0.48	0.00011	0.002388
ILMN_1747451	BC033659	-0.495	0.00011	0.002392
ILMN_1690307	TPRKB	0.367	0.00011	0.002402
ILMN_1765621	HDGF	0.355	0.00011	0.00242
ILMN_1835717	PSG1	-0.333	0.00011	0.002427
ILMN_1738572	USP48	-0.391	0.00011	0.002429
ILMN_1724789	CD59	-0.471	0.00011	0.002465
ILMN_1735439	FTHL17	-0.349	0.00011	0.002467
ILMN_1807050	SHC4	-0.629	0.00012	0.002473
ILMN_1801452	F11R	-0.44	0.00012	0.00248
ILMN_1662482	LPPR4	0.554	0.00012	0.002486
ILMN_1762466	BBS4	-0.556	0.00012	0.00252
ILMN_1656977	HIBCH	-0.368	0.00012	0.002521
ILMN_1741392	SLC25A20	-0.392	0.00012	0.002557
ILMN_1801122	CREB5	0.588	0.00012	0.002564
ILMN_1689329	SCD	0.505	0.00012	0.002576
ILMN_1714108	p53DINP1	-0.606	0.00012	0.002626
ILMN_1653292	PFKFB4	-0.577	0.00012	0.00263
ILMN_1651661	SHC1	-0.525	0.00013	0.002669
ILMN_1799744	GALC	-0.362	0.00013	0.002711
ILMN_1659297	FZD6	-0.373	0.00013	0.00272
ILMN_1693431	C13orf31	-0.441	0.00013	0.002771
ILMN_1677747	TMPO	0.493	0.00013	0.002826
ILMN_1857335	AX747706	-0.405	0.00013	0.002828
ILMN_1728535	COPZ1	0.412	0.00013	0.002837
ILMN_1815154	MYH10	0.443	0.00013	0.00284
ILMN_1763129	DCTPP1	0.437	0.00014	0.002858
ILMN_1679979	PLK3	-0.577	0.00014	0.002859
ILMN_1677532	TARDBP	-0.408	0.00014	0.002871
ILMN_1678934	POLR1E	0.504	0.00014	0.002891
ILMN_1656953	PRKD2	-0.366	0.00014	0.0029
ILMN_1809813	PGF	-0.483	0.00014	0.002909
ILMN_1759175	DUSP10	0.387	0.00014	0.002971
ILMN_1736441	PDXP	0.451	0.00014	0.003012
ILMN_1708954	GAR1	0.45	0.00014	0.003014
ILMN_1796099	AF401215	0.576	0.00014	0.003018
ILMN_1682008	TCF19	0.508	0.00015	0.003073
ILMN_1732988	RIMBP3	-1.05	0.00015	0.003121
ILMN_1874613	AW979088	-0.339	0.00015	0.003123
ILMN_1790197	FLJ20674	0.384	0.00015	0.003128
ILMN_1652580	POLD1	0.476	0.00015	0.003133
ILMN_1754629	TRAK1	-0.499	0.00015	0.003144
ILMN_1776125	BC026095	-0.711	0.00015	0.003159
ILMN_1688639	FBXL2	-0.417	0.00015	0.003179
ILMN_1690844	DNAJB6	-0.357	0.00015	0.003191
ILMN_1798448	IDS	-0.438	0.00015	0.003202
ILMN_1656378	NMT2	-0.451	0.00015	0.003206
ILMN_1898692	BI254341	0.616	0.00016	0.003236
ILMN_1701094	CLN8	-0.372	0.00016	0.003239
ILMN_1730698	ODF2	0.386	0.00016	0.003265
ILMN_1803862	LCN15	-0.316	0.00016	0.003266
ILMN_1728225	AM393250	0.554	0.00016	0.003272
ILMN_1725973	IFFO1	-0.443	0.00016	0.003282
ILMN_1715908	NCAPH2	0.46	0.00016	0.003292
ILMN_1768940	COL15A1	0.614	0.00016	0.003326
ILMN_1752728	FUCA1	-0.384	0.00016	0.003328
ILMN_1687107	RFWD3	0.475	0.00017	0.003468
ILMN_1747183	GLT8D3	-0.445	0.00017	0.00348
ILMN_1713088	MSI2	-0.368	0.00017	0.003488
ILMN_1690887	IPO5	0.414	0.00017	0.003503
ILMN_1687293	RAB38	-0.459	0.00017	0.003512
ILMN_1729868	SPRYD4	-0.407	0.00017	0.003524
ILMN_1745798	GTF2F2	-0.314	0.00017	0.003564
ILMN_1776842	DKFZp451A211	-0.434	0.00017	0.003565
ILMN_1764410	C22orf13	0.382	0.00018	0.003617
ILMN_1690371	MRPL11	0.425	0.00018	0.00365
ILMN_1795344	GOLIM4	-0.42	0.00018	0.003654
ILMN_1717714	CDKN2A	0.444	0.00018	0.003679
ILMN_1659529	PTR3	0.49	0.00018	0.003696
ILMN_1784459	MMP3	-1.295	0.00018	0.003697
ILMN_1730897	GDAP1	0.396	0.00018	0.003697
ILMN_1734734	ZNF519	0.388	0.00018	0.003704
ILMN_1678782	C9orf127	-0.41	0.00018	0.003742
ILMN_1794510	AK056817	-0.607	0.00019	0.00378
ILMN_1687035	ADAMTSL4	-0.397	0.00019	0.003784
ILMN_1698179	TAGLN3	-0.555	0.00019	0.003848
ILMN_1732197	MN1	0.444	0.00019	0.003851
ILMN_1719290	CRYZL1	-0.478	0.00019	0.003881
ILMN_1790962	RINL	-0.473	0.0002	0.003964
ILMN_1713249	PHF19	0.464	0.0002	0.003983
ILMN_1758104	PRPS2	0.486	0.0002	0.004021
ILMN_1723358	SCARA3	0.509	0.0002	0.004053
ILMN_1828892	DB296146	0.295	0.00021	0.004095
ILMN_1656372	PES1	0.388	0.00021	0.004114
ILMN_1751773	POLD3	0.429	0.00021	0.004146
ILMN_1756862	APOL3	0.386	0.00021	0.004155
ILMN_1696738	KRTAP9-4	-0.405	0.00021	0.004197
ILMN_1736539	ALDH1L2	0.558	0.00021	0.004218
ILMN_1716847	FADS3	-0.562	0.00022	0.004285
ILMN_1719646	ZIK1	0.393	0.00022	0.004297
ILMN_1814396	MAGOH	0.362	0.00022	0.004304
ILMN_1729112	CHPT1	0.381	0.00022	0.004359
ILMN_1669768	JUN	-0.479	0.00022	0.004427
ILMN_1766981	UNC50	-0.35	0.00022	0.004439
ILMN_1781630	SIVA1	0.356	0.00023	0.004583
ILMN_1795697	AFF4	-0.593	0.00024	0.004636
ILMN_1697006	CR609725	0.421	0.00024	0.004693
ILMN_1770031	ABHD10	0.39	0.00024	0.0047
ILMN_1788099	LSM4	0.437	0.00024	0.004714
ILMN_1724017	ANKRD36B	-0.593	0.00024	0.004717
ILMN_1666078	HLA-H	0.356	0.00024	0.004749
ILMN_1666757	AK131350	-0.543	0.00024	0.004752
ILMN_1774717	PMEPA1	-0.467	0.00024	0.004756
ILMN_1670844	OPN3	0.389	0.00024	0.004764
ILMN_1738767	PLP2	0.509	0.00024	0.004765
ILMN_1751393	ZNF684	0.344	0.00025	0.004814
ILMN_1800412	BMP1	-0.385	0.00025	0.004829
ILMN_1734486	TSEN15	0.386	0.00025	0.004856
ILMN_1802027	MGST2	-0.515	0.00025	0.00487
ILMN_1667239	INPP1	-0.369	0.00025	0.0049
ILMN_1714383	TPD52L1	0.482	0.00025	0.004905
ILMN_1761138	C9orf142	0.371	0.00025	0.004931
ILMN_1813746	CORO2A	-0.413	0.00026	0.00495
ILMN_1762262	PKIA	-0.365	0.00026	0.004958
ILMN_1754130	TRIM52	-0.445	0.00026	0.004979
ILMN_1670383	PCDH7	0.367	0.00027	0.00518
ILMN_1653836	C11orf41	-0.374	0.00027	0.005184
ILMN_1807206	DHRS1	-0.507	0.00027	0.005212
ILMN_1710758	RNF20	0.354	0.00027	0.005247
ILMN_1790228	FURIN	-0.502	0.00028	0.005325
ILMN_1718907	TSHZ1	0.387	0.00028	0.005367
ILMN_1782743	LETMD1	0.399	0.00029	0.005541
ILMN_1756572	COQ2	0.498	0.00029	0.005554
ILMN_1792748	CPS1	0.418	0.00029	0.005566
ILMN_1809139	AHCTF1	-0.393	0.00029	0.005574
ILMN_1709484	BLM	0.418	0.00029	0.005581
ILMN_1670145	DFNA5	-0.322	0.00029	0.00559
ILMN_1682139	RAI14	-0.417	0.00029	0.005597
ILMN_1744240	WDR67	0.331	0.0003	0.00567
ILMN_1697220	NT5E	-0.444	0.0003	0.005759
ILMN_1754051	RMI1	0.439	0.00031	0.00578
ILMN_1811877	ANTXR1	-0.397	0.00031	0.005789
ILMN_1674458	KLHL7	-0.335	0.00031	0.005823
ILMN_1733696	IMP3	-0.332	0.00031	0.005868
ILMN_1724233	AK096657	-0.403	0.00031	0.005868
ILMN_1681558	KRTAP1-5	-0.724	0.00031	0.005868
ILMN_1825651	CR739167	-0.34	0.00031	0.005886
ILMN_1695404	LY6E	0.374	0.00031	0.005931
ILMN_1878112		0.368	0.00032	0.005949
ILMN_1724897	C14orf93	0.335	0.00032	0.005976
ILMN_1756445	PMF1	0.428	0.00032	0.006054
ILMN_1739576	CYB5R2	0.423	0.00032	0.006062
ILMN_1707493	RCC1	0.46	0.00032	0.006074
ILMN_1679558	AK091794	-0.309	0.00032	0.006084
ILMN_1765670	AX747417	0.597	0.00033	0.006139
ILMN_1699113	RP1-177G6.2	-0.292	0.00033	0.006147
ILMN_1651433	DCK	0.519	0.00033	0.006149
ILMN_1687978	PHLDA1	-0.44	0.00033	0.00615
ILMN_1688727	C17orf95	-0.333	0.00033	0.006159
ILMN_1867032	DB299679	0.361	0.00033	0.006211
ILMN_1700733	KIAA1370	-0.362	0.00033	0.006219
ILMN_1702363	DKFZp434I0916	0.881	0.00033	0.006245
ILMN_1683308	MGC70863	-0.423	0.00034	0.006273
ILMN_1670272	LRP10	-0.422	0.00034	0.006277
ILMN_1708416	ARL6IP1	0.41	0.00034	0.006311
ILMN_1815255	ZNF845	0.416	0.00034	0.006324
ILMN_1705337	SPATA21	-0.329	0.00034	0.006368
ILMN_1810703	FANCD2	0.579	0.00034	0.00639
ILMN_1804735	CBS	0.527	0.00034	0.006409
ILMN_1653856	UBASH3B	-0.413	0.00035	0.006452
ILMN_1701402	IKIP	-0.335	0.00035	0.006453
ILMN_1892858	AA126469	0.354	0.00035	0.006469
ILMN_1652389	CALML4	0.474	0.00035	0.006484
ILMN_1808458	CPSF3	0.261	0.00035	0.006509
ILMN_1791447	CXCL12	0.78	0.00035	0.006575
ILMN_1726466	HDHD3	-0.38	0.00036	0.006649
ILMN_1654552	MRPS31	0.308	0.00036	0.006721
ILMN_1699798	HRAS	-0.374	0.00036	0.006731
ILMN_1660067	KRTAP2-4	-0.766	0.00037	0.006754
ILMN_1749612	IMMP1L	0.348	0.00037	0.006762
ILMN_1668035	CRH	-0.369	0.00037	0.00679
ILMN_1825660	CCDC15	0.317	0.00037	0.006795
ILMN_1732614	FAM76B	0.366	0.00037	0.006816
ILMN_1689955	C19orf40	0.4	0.00037	0.006882
ILMN_1714710	CCDC120	-0.326	0.00037	0.006895
ILMN_1808404	RHBDF1	-0.452	0.00038	0.006915
ILMN_1662927	AP1S1	-0.466	0.00038	0.006921
ILMN_1671478	CKB	0.405	0.00038	0.006921
ILMN_1651694	CHCHD2	0.344	0.00038	0.006945
ILMN_1683562	SNRPG	0.344	0.00038	0.006952
ILMN_1784512	NR2C2AP	0.425	0.00038	0.006969
ILMN_1791912	SIDT2	-0.323	0.00038	0.00698
ILMN_1737184	CDCA7	0.488	0.00039	0.007061
ILMN_1732516	KNTC1	0.479	0.00039	0.007139
ILMN_1740200	USP18	0.337	0.00039	0.007182
ILMN_1716480	ACD	0.388	0.00039	0.007188
ILMN_1715540	TRAIP	0.346	0.00039	0.007193
ILMN_1880135	CF272589	0.318	0.00039	0.007199
ILMN_1720373	SLC7A5	0.617	0.0004	0.00727
ILMN_1760575	PTP4A1	-0.523	0.0004	0.007349
ILMN_1756887	SLC39A1	0.3	0.00041	0.007389
ILMN_1736757	GNPTAB	-0.356	0.00041	0.007416
ILMN_1765578	TIPARP	-0.364	0.00041	0.007429
ILMN_1653501	SEMA3B	-0.417	0.00041	0.007491
ILMN_1727639	IMPA2	0.506	0.00041	0.0075
ILMN_1806165	HSPA6	-0.376	0.00041	0.007512
ILMN_1790472	SLC25A28	0.329	0.00042	0.007544
ILMN_1789627	SEPT5	-0.467	0.00042	0.007563
ILMN_1677396	KIAA1165	-0.329	0.00042	0.007621
ILMN_1660869	AK022435	-0.408	0.00042	0.007657
ILMN_1735432	ISCU	-0.359	0.00043	0.007769
ILMN_1776674	SAC3D1	-0.342	0.00043	0.00778
ILMN_1705114	NUMB	-0.339	0.00043	0.0078
ILMN_1698557	CSDA	-0.358	0.00044	0.007846
ILMN_1706779	LIG1	-0.453	0.00044	0.007884
ILMN_1686915	CCDC34	0.492	0.00044	0.007916
ILMN_1689979	TMEM9B	-0.314	0.00044	0.007943
ILMN_1697166	C9orf78	-0.276	0.00044	0.007971
ILMN_1780894	ANTXR1	-0.414	0.00045	0.00801
ILMN_1670124	YDJC	0.391	0.00045	0.008056
ILMN_1702712	TRIM55	-0.521	0.00046	0.00815
ILMN_1792455	TMEM158	-0.352	0.00046	0.008179
ILMN_1656904	BC001618	0.477	0.00046	0.008197
ILMN_1782813	DHFR	0.378	0.00046	0.0082
ILMN_1730931	RUFY3	-0.29	0.00046	0.008239
ILMN_1669210	SNORD16	0.409	0.00047	0.008309
ILMN_1750079	PURB	-0.387	0.00047	0.008353
ILMN_1724062	LIN54	0.394	0.00047	0.008372
ILMN_1761049	EIF2C3	-0.345	0.00048	0.008484
ILMN_1749210	BUD13	0.298	0.00048	0.00851
ILMN_1707652	KRTAP1-5	-0.674	0.00049	0.00864
ILMN_1748922	PRMT2	-0.35	0.00049	0.008664
ILMN_1795272	CCDC94	0.338	0.00049	0.008675
ILMN_1682015	GAL	-0.581	0.00049	0.008685
ILMN_1671693	C18orf10	0.414	0.00049	0.008699
ILMN_1752631	CGGBP1	0.374	0.00049	0.008699
ILMN_1715508	NNMT	0.613	0.0005	0.008822
ILMN_1715635	ATP6V0E1	-0.305	0.0005	0.008833
ILMN_1713752	SERINC3	-0.361	0.0005	0.008844
ILMN_1747172	ZNF670	0.354	0.0005	0.008904
ILMN_1753413	TRIOBP	-0.409	0.00051	0.00894
ILMN_1848009	BX501989	0.273	0.00051	0.008941
ILMN_1768610	AP1S3	-0.347	0.00051	0.008987
ILMN_1723843	CSNK2A2	0.302	0.00051	0.008991
ILMN_1658685	ELFN2	-0.531	0.00052	0.009098
ILMN_1745599	AK056817	-0.503	0.00052	0.00911
ILMN_1658269	NUP93	0.282	0.00052	0.009144
ILMN_1680781	C14orf135	-0.304	0.00052	0.009153
ILMN_1722533	KATNAL1	-0.327	0.00052	0.009182
ILMN_1796417	ASNS	0.638	0.00053	0.009221
ILMN_1745772	ASCC3	-0.411	0.00053	0.009229
ILMN_1810729	UBL3	-0.306	0.00054	0.00936
ILMN_1768717	FANCE	0.367	0.00054	0.009373
ILMN_1692938	PSAT1	0.583	0.00054	0.009383
ILMN_1792741	AMACR	0.367	0.00054	0.009395
ILMN_1726769	CNDP2	0.276	0.00054	0.009489
ILMN_1751559	TMEM204	-0.314	0.00054	0.009489
ILMN_1698252	FANCB	0.431	0.00054	0.009493
ILMN_1808898	NPR2	-0.437	0.00054	0.0095
ILMN_1863009	CD511705	-0.405	0.00055	0.009646
ILMN_1673252	JTV1	0.324	0.00056	0.009689
ILMN_1728853	CNTN1	0.323	0.00056	0.009729
ILMN_1778160	PFAS	0.333	0.00056	0.009742
ILMN_1807501	GINS4	0.57	0.00057	0.009821
ILMN_1665832	ID1	-0.704	0.00057	0.00983
ILMN_1851169	BF514006	-0.302	0.00057	0.009846
ILMN_1692896	JMJD4	-0.329	0.00057	0.009856
ILMN_1705753	C3orf26	0.366	0.00057	0.009864
ILMN_1701114	GBP1	0.492	0.00057	0.009867
ILMN_1662848	TXNDC15	-0.28	0.00057	0.009933
ILMN_1730049	MTF	-0.519	0.00057	0.009948
ILMN_1690398	MAP3K3	-0.345	0.00058	0.009969

## Sheet: Core genes
Table S1: Core p53 targets (acDDR, RIS, and pApo)
Gene name
AK024898
AK3L1
ANKRA2
ANXA4
AP1S1
APAF1
APLP1
ASCC3
BC036485
BTG2
C12orf5
C1orf183
CABC1
CCDC58
CCND2
CDKN1A
CMBL
CSTF3
CYFIP2
DKFZp686A24188
DNAJB6
FAS
FBXO22
FDXR
FEZ1
FURIN
GAL
GAL3ST4
GAMT
GDF15
GLT25D1
GPX1
GTF2F2
HSPA4L
IDS
KLHL2
KRT4
LCOR
LRDD
MDM2
NLK
NSMCE4A
PCNA
PIG8
PTP4A1
PURB
RBP1
REEP2
RNU6ATAC
RPS6KA1
RRM2B
RUFY3
SCARA3
SCARB2
SCD
SDPR
SERINC3
SESN1
SHC1
SLC30A1
SPATA18
TAF7L
TMEM199
TMSB15B
TP53
TRIM2
TRIM55
TRIML2
TRIOBP
UBE2L6
USP48
VAMP1
ZMAT3
p53DINP1
