# Supplementary material for: Phenotype Specific Analyses Reveal Distinct Regulatory Mechanism for Chronically Activated p53
Source: PLoS Genet. 2015 Mar 19;11(3):e1005053. doi: 10.1371/journal.pgen.1005053 (PMC4366240; doi:10.1371/journal.pgen.1005053)
Supplement: S3 Table — Genomic features were determined as in Fig. 2B. Same numbers of p53 high confidence peaks were selected based on MACS score from each condition. (XLS) [file pgen.1005053.s010.xls]

## Sheet: Sheet1
Table S3: Genomic distribution of subsets of high confidence p53 ChIP-seq peaks in each condition
pAPO	Promoter (%)	Downstream extremities (%)	Exons (%)	Introns (%)	Distal (%)	Intergenic (%)
all peaks	50.1	1.5	5.5	23.6	11.5	7.8
MACS score top n peaks 1000	91.2	0.3	0.4	3.1	3.7	1.3
2000	92.2	0.4	0.3	2.9	3.4	0.8
3000	91.9	0.3	0.3	3.1	3.4	1
4000	91	0.3	0.3	3.5	3.6	1.3
RIS
all peaks	63.7	1.1	2.2	13.7	9.6	9.7
MACS score top n peaks 1000	94.2	0.6	0.3	1.4	2.9	0.5
2000	95.5	0.5	0.2	1.2	2.2	0.3
3000	95.3	0.3	0.2	1.3	2.5	0.4
4000	95.1	0.3	0.2	1.4	2.5	0.5
DDR
all peaks	26.4	2.6	6.1	32	20.5	12.4
MACS score top n peaks 1000	25.6	3.1	6.7	32.7	22	9.8
2000	23.8	3	6.5	32.7	22	11.9
3000	23.4	2.8	6.2	32.7	22.3	12.5
4000	24.7	2.7	6.2	32.3	21.4	12.8
