# Supplementary material for: Phenotype Specific Analyses Reveal Distinct Regulatory Mechanism for Chronically Activated p53
Source: PLoS Genet. 2015 Mar 19;11(3):e1005053. doi: 10.1371/journal.pgen.1005053 (PMC4366240; doi:10.1371/journal.pgen.1005053)
Supplement: S4 Table — Blue script represents processes associated with RNA metabolism and regulation, whereas red script represents processes associated with typical p53 related functions such as cell cycle, DNA damage response, and apoptosis. (XLSX) [file pgen.1005053.s011.xlsx]

## Sheet: pApo CGI
Table S4: GO terms for pApo CGI peaks
Term Name	Binom Raw P-Value	Binom FDR Q-Val	Binom Fold Enrichment
translation	5.72132e-38	1.67101e-34	2.21971
viral reproduction	9.43868e-37	2.06754e-33	2.1555
ncRNA metabolic process	1.33398e-34	2.33767e-31	2.33262
ncRNA processing	2.68713e-28	3.92411e-25	2.46524
RNA splicing, via transesterification reactions	8.57271e-27	1.07306e-23	2.27837
nuclear mRNA splicing, via spliceosome	1.01423e-25	9.87408e-23	2.25744
ribosome biogenesis	1.55531e-25	1.36276e-22	2.72355
ribonucleoprotein complex biogenesis	1.51363e-24	1.1052e-21	2.15957
cellular component biogenesis at cellular level	1.75496e-24	1.18284e-21	2.12703
translational elongation	2.36959e-22	1.29765e-19	2.86117
translational termination	1.28969e-21	5.94751e-19	3.31353
rRNA metabolic process	1.50138e-21	6.57756e-19	2.82241
viral transcription	2.76267e-21	1.15269e-18	3.38417
rRNA processing	1.2214e-20	4.86451e-18	2.85182
transcription elongation, DNA-dependent	3.55676e-19	1.24657e-16	3.05028
transcription elongation from RNA polymerase II promoter	4.5946e-17	1.3882e-14	3.23165
antigen processing and presentation of peptide antigen via MHC class I	1.49775e-16	4.37442e-14	3.15626
transcription termination, DNA-dependent	1.55015e-16	4.38142e-14	3.01429
macromolecular complex disassembly	2.91598e-16	7.98432e-14	2.36728
cellular macromolecular complex disassembly	4.73499e-16	1.25721e-13	2.36056
viral infectious cycle	1.16654e-15	3.00625e-13	2.23722
proteasomal ubiquitin-dependent protein catabolic process	1.60608e-15	4.02071e-13	2.01238
termination of RNA polymerase II transcription	2.19479e-15	5.34187e-13	4.13475
protein complex disassembly	3.35387e-15	7.34666e-13	2.4866
cellular protein complex disassembly	5.52808e-15	1.10084e-12	2.4791
viral reproductive process	1.41755e-14	2.70013e-12	2.00371
positive regulation of cell cycle arrest	7.8484e-14	1.43266e-11	2.6452
mRNA 3'-end processing	1.09969e-13	1.96642e-11	2.77584
antigen processing and presentation of peptide antigen	1.60725e-13	2.76133e-11	2.70807
RNA 3'-end processing	2.18936e-13	3.68908e-11	2.55435
DNA damage response, signal transduction by p53 class mediator resulting in cell cycle arrest	2.24189e-13	3.70631e-11	2.94274
positive regulation of ubiquitin-protein ligase activity	4.74703e-13	7.4274e-11	2.68849
mitotic cell cycle G1/S transition checkpoint	1.12979e-12	1.67783e-10	2.48674
regulation of G1/S transition of mitotic cell cycle	1.32319e-12	1.9323e-10	2.40089
mitotic cell cycle G1/S transition DNA damage checkpoint	1.74702e-12	2.42974e-10	2.59128
S phase	1.77322e-12	2.42765e-10	2.23746
tRNA metabolic process	2.14766e-12	2.89504e-10	2.09125
positive regulation of ubiquitin-protein ligase activity involved in mitotic cell cycle	2.56927e-12	3.4109e-10	2.69947
signal transduction involved in DNA damage checkpoint	2.74191e-12	3.58577e-10	2.77077
translational initiation	3.8921e-12	5.01508e-10	2.52628
regulation of ubiquitin-protein ligase activity	9.96486e-12	1.24732e-09	2.3316
nuclear-transcribed mRNA catabolic process	1.17435e-11	1.44924e-09	2.32359
S phase of mitotic cell cycle	1.22475e-11	1.49045e-09	2.18872
M/G1 transition of mitotic cell cycle	1.88243e-11	2.25944e-09	2.53177
anaphase-promoting complex-dependent proteasomal ubiquitin-dependent protein catabolic process	2.80576e-11	3.27787e-09	2.41608
regulation of viral transcription	2.94262e-11	3.39253e-09	2.52491
positive regulation of ligase activity	3.06634e-11	3.48925e-09	2.39453
positive regulation of viral transcription	4.90888e-11	5.44451e-09	2.67635
negative regulation of ubiquitin-protein ligase activity involved in mitotic cell cycle	5.88409e-11	6.44455e-09	2.61333
antigen processing and presentation	7.35973e-11	7.96123e-09	2.27394
signal transduction by p53 class mediator	8.03965e-11	8.59066e-09	2.14969
signal transduction in response to DNA damage	8.50632e-11	8.8729e-09	2.05259
DNA damage response, signal transduction by p53 class mediator	1.00755e-10	1.02653e-08	2.19528
nuclear export	1.11254e-10	1.12047e-08	2.28061
negative regulation of ubiquitin-protein ligase activity	1.23817e-10	1.23282e-08	2.4765
regulation of ubiquitin-protein ligase activity involved in mitotic cell cycle	1.67072e-10	1.64482e-08	2.36637
regulation of ligase activity	2.42581e-10	2.31032e-08	2.14301
RNA export from nucleus	3.25868e-10	3.07017e-08	2.52009
negative regulation of protein ubiquitination	3.80327e-10	3.50782e-08	2.14427
signal transduction involved in G1/S transition checkpoint	3.87942e-10	3.54078e-08	2.44436
G1/S transition checkpoint	4.23907e-10	3.82914e-08	2.18634
oxidative phosphorylation	4.488e-10	4.01264e-08	2.70687
de novo' protein folding	6.04964e-10	5.35424e-08	2.93034
regulation of cellular amino acid metabolic process	7.83734e-10	6.86708e-08	2.72356
positive regulation of viral reproduction	1.18752e-09	1.0302e-07	2.22548
mRNA catabolic process	1.63088e-09	1.37402e-07	2.02664
signal transduction involved in cell cycle checkpoint	2.54149e-09	2.0619e-07	2.32452
ER to Golgi vesicle-mediated transport	3.35641e-09	2.64945e-07	2.57347
tRNA processing	6.07901e-09	4.6723e-07	2.20575
mRNA export from nucleus	6.40333e-09	4.87878e-07	2.49536
mitochondrial electron transport, NADH to ubiquinone	1.18015e-08	8.68948e-07	2.93543
mitochondrial ATP synthesis coupled electron transport	1.71111e-08	1.19942e-06	2.58274
nuclear-transcribed mRNA catabolic process, deadenylation-dependent decay	3.13168e-08	2.14373e-06	2.34985
de novo' posttranslational protein folding	3.14526e-08	2.13634e-06	2.73762
ribosomal small subunit biogenesis	3.48146e-08	2.32859e-06	3.92146
mitochondrial ATP synthesis coupled proton transport	5.19177e-08	3.42032e-06	6.67149
Golgi vesicle budding	7.77629e-08	5.08476e-06	5.51958
COPI coating of Golgi vesicle	8.37984e-08	5.43883e-06	5.90451
vesicle targeting, to, from or within Golgi	1.30253e-07	8.39177e-06	3.52942
negative regulation of translation	1.79012e-07	1.12036e-05	2.45963
histone mRNA metabolic process	2.01435e-07	1.25175e-05	3.09781
tRNA modification	3.6653e-07	2.18472e-05	4.16333
negative regulation of transcription from RNA polymerase III promoter	3.95572e-07	2.34189e-05	35.7653
tRNA wobble uridine modification	4.03454e-07	2.37253e-05	16.065
tRNA thio-modification	4.03454e-07	2.37253e-05	16.065
RNA modification	4.72489e-07	2.72365e-05	2.1308
vesicle targeting	1.46582e-06	8.12883e-05	2.64151
exonucleolytic nuclear-transcribed mRNA catabolic process involved in deadenylation-dependent decay	1.72126e-06	9.36751e-05	3.05285
nuclear mRNA 3'-splice site recognition	1.77685e-06	9.55138e-05	12.8224
retroviral genome replication	2.92731e-06	0.000154513	23.6852
protein localization in endoplasmic reticulum	3.13028e-06	0.000163259	3.11688
ATP synthesis coupled proton transport	3.98091e-06	0.000203981	3.85765
vesicle coating	4.22454e-06	0.000213962	2.70226
protein linear polyubiquitination	4.81241e-06	0.000239581	21.3623
membrane budding	5.1158e-06	0.000253247	2.62048
tRNA aminoacylation for protein translation	5.28517e-06	0.000258707	2.10696
reactivation of latent virus	5.86861e-06	0.000285671	35.9022
histone H3-R2 demethylation	7.79033e-06	0.000375049	82.5171
histone H4-R3 demethylation	7.79033e-06	0.000375049	82.5171
peptidyl-lysine hydroxylation to 5-hydroxy-L-lysine	7.79033e-06	0.000375049	82.5171
mRNA cleavage	9.19067e-06	0.00043529	3.79542
retrograde vesicle-mediated transport, Golgi to ER	1.07963e-05	0.000508585	2.67487
mRNA capping	1.08577e-05	0.000508747	2.67397
response to endoplasmic reticulum stress	1.40749e-05	0.000645679	2.19922
negative regulation of phagocytosis	1.69149e-05	0.00076792	9.03377
transcription-coupled nucleotide-excision repair	2.19048e-05	0.000979236	2.12805
protein retention in ER lumen	2.24412e-05	0.000998122	6.16454
transcription from RNA polymerase III promoter	3.1265e-05	0.00136972	2.29312
entrainment of circadian clock by photoperiod	3.57403e-05	0.00155028	14.0179
regulation of translational initiation in response to stress	3.73793e-05	0.00161339	6.6534
RNA capping	4.74816e-05	0.00201958	2.39693
rRNA modification	5.4952e-05	0.00231485	5.48177
DNA unwinding involved in replication	5.88337e-05	0.00246651	6.23086
negative regulation of translation in response to stress	6.49758e-05	0.00271104	6.14144
spindle assembly	7.00875e-05	0.00289673	2.13215
protein O-linked mannosylation	7.39649e-05	0.00301433	12.0009
protein refolding	7.74111e-05	0.00314017	3.49284
nuclear-transcribed mRNA poly(A) tail shortening	7.87496e-05	0.00317974	2.4672
negative regulation of natural killer cell mediated cytotoxicity	8.81141e-05	0.00354154	36.3398
microtubule nucleation	9.36153e-05	0.00372844	2.98768
cytosol to ER transport	9.39119e-05	0.00372333	35.56
endoplasmic reticulum organization	0.000110164	0.0043285	2.84071
protein import into mitochondrial inner membrane	0.000112304	0.00439288	6.66305
prenylated protein catabolic process	0.000115851	0.00449151	16.5997
centrosome duplication	0.00012882	0.00495052	2.90715
negative regulation of synaptic plasticity	0.000135305	0.00517705	31.397
positive regulation of transcription elongation, DNA-dependent	0.000154071	0.00584402	4.30857
rRNA methylation	0.000165393	0.00621963	5.35098
spliceosomal snRNP assembly	0.000166258	0.00622545	2.29809
nuclear-transcribed mRNA catabolic process, nonsense-mediated decay	0.000189535	0.0070369	2.12875
prenol metabolic process	0.000246982	0.00905461	5.84742
endoplasmic reticulum unfolded protein response	0.000272571	0.00990981	2.26471
convergent extension involved in neural plate elongation	0.000274009	0.00992093	6.9573
RNA methylation	0.000289878	0.0104095	2.5406
nuclear envelope organization	0.000294562	0.0105345	3.41922
transferrin transport	0.000316143	0.0112604	2.28669
negative regulation of RNA splicing	0.00032012	0.0113558	2.89913
cellular response to topologically incorrect protein	0.000354868	0.0124374	2.1814
termination of RNA polymerase I transcription	0.000384613	0.0133729	2.48147
transcription elongation from RNA polymerase I promoter	0.000398327	0.013795	2.5481
ER-associated protein catabolic process	0.000418637	0.0143847	2.08559
rRNA transcription	0.000444366	0.0152091	2.80743
GDP-mannose biosynthetic process	0.000461224	0.0157247	8.04673
type I interferon biosynthetic process	0.000477572	0.0162189	7.98452
dolichol biosynthetic process	0.000499046	0.0168828	11.2651
RNA surveillance	0.000501615	0.0169044	5.18678
negative regulation of TOR signaling cascade	0.000556506	0.0185403	3.38836
dolichol metabolic process	0.000575232	0.0190916	6.03596
CD40 signaling pathway	0.00058022	0.0191845	58.0371
peptide antigen assembly with MHC class I protein complex	0.00058022	0.0191845	58.0371
mitochondrial respiratory chain complex IV assembly	0.00058022	0.0191845	58.0371
biotin transport	0.00058022	0.0191845	58.0371
positive regulation of deoxyribonuclease activity	0.00058022	0.0191845	58.0371
negative regulation of interferon-beta biosynthetic process	0.00058022	0.0191845	58.0371
pantothenate transmembrane transport	0.00058022	0.0191845	58.0371
protection from natural killer cell mediated cytotoxicity	0.00058022	0.0191845	58.0371
detoxification of arsenic-containing substance	0.00058797	0.018871	57.6489
enzyme active site formation via L-cysteine persulfide	0.000597253	0.0190296	18.8397
ATP hydrolysis coupled proton transport	0.000597778	0.0189773	2.13966
mitochondrial respiratory chain complex III assembly	0.000603182	0.0190797	18.7752
3'-phosphoadenosine 5'-phosphosulfate transport	0.000613089	0.0193233	56.4416
DNA deamination	0.000644861	0.0202519	5.90366
protein export from nucleus	0.000668007	0.0208295	2.5102
negative regulation of G0 to G1 transition	0.000673966	0.0209408	53.8011
positive regulation of transcription elongation from RNA polymerase II promoter	0.000673994	0.0208676	5.85316
GPI anchor metabolic process	0.000710765	0.0219286	2.04252
retrograde transport, endosome to Golgi	0.000732217	0.0225112	2.10767
SRP-dependent cotranslational protein targeting to membrane	0.000779217	0.0237892	4.2209
endonucleolytic cleavage in ITS1 to separate SSU-rRNA from 5.8S rRNA and LSU-rRNA from tricistronic rRNA transcript (SSU-rRNA, 5.8S rRNA, LSU-rRNA)	0.000804043	0.0243773	7.10359
base-excision repair, AP site formation	0.000823808	0.0248904	4.76122
nucleotide-sugar metabolic process	0.000838405	0.0252443	2.12484
poly-N-acetyllactosamine metabolic process	0.000844039	0.0253269	16.7038
endoplasmic reticulum tubular network organization	0.00086865	0.0258881	5.57008
tail-anchored membrane protein insertion into ER membrane	0.00087267	0.0259198	9.68489
nuclear envelope reassembly	0.000918655	0.0271934	45.9857
positive regulation of nuclease activity	0.000936969	0.0276422	5.48785
GPI anchor biosynthetic process	0.000938165	0.0275846	2.03422
transcription initiation from RNA polymerase I promoter	0.000968657	0.0283859	2.29234
cotranslational protein targeting to membrane	0.00100486	0.0293486	2.69166
basement membrane assembly	0.00103427	0.0301073	43.3005
inner mitochondrial membrane organization	0.00105488	0.0306054	3.35186
C-terminal protein lipidation	0.00106886	0.0309087	2.16939
regulation of translational fidelity	0.00115653	0.0333339	14.9613
spindle midzone assembly involved in mitosis	0.00120641	0.0346576	6.47747
nuclear mRNA surveillance	0.00128129	0.0366884	5.1584
transcription from RNA polymerase I promoter	0.00129765	0.0369157	2.23365
centriole replication	0.0013779	0.0390716	3.49944
spindle midzone assembly	0.00149489	0.041714	5.00212
lysyl-tRNA aminoacylation	0.00151623	0.0421754	35.6449
negative regulation of translational initiation in response to stress	0.00156184	0.0433064	6.10425
positive regulation of macroautophagy	0.00166368	0.0458401	33.9981
pyridoxal 5'-phosphate salvage	0.00179443	0.0488284	12.8167
cytoplasmic sequestering of protein	0.00183449	0.0496106	2.62794
negative regulation of defense response to virus by host	0.00184525	0.0497479	12.6907

## Sheet: RIS CGI
Table S4: GO terms for RIS CGI peaks
Term Name	Binom Raw P-Value	Binom FDR Q-Val	Binom Fold Enrichment
translation	8.46313e-35	2.4718e-31	2.20182
viral reproduction	1.33243e-34	2.91869e-31	2.15688
ncRNA metabolic process	1.7375e-29	3.0448e-26	2.25619
RNA splicing, via transesterification reactions	3.73798e-26	4.67888e-23	2.30761
ribosome biogenesis	5.05387e-25	5.53525e-22	2.7683
nuclear mRNA splicing, via spliceosome	1.18638e-24	1.15501e-21	2.27183
ncRNA processing	1.39489e-23	1.2222e-20	2.36002
cellular component biogenesis at cellular level	1.72845e-23	1.37679e-20	2.14039
ribonucleoprotein complex biogenesis	2.10764e-23	1.53893e-20	2.16886
viral transcription	1.67908e-22	1.05086e-19	3.57224
translational termination	2.33298e-22	1.36277e-19	3.46018
translational elongation	1.0902e-21	5.61902e-19	2.89765
rRNA metabolic process	1.70648e-19	7.1201e-17	2.77633
rRNA processing	2.38602e-19	9.50287e-17	2.84646
macromolecular complex disassembly	1.24783e-16	4.55564e-14	2.4403
viral infectious cycle	1.42715e-16	5.00186e-14	2.33152
termination of RNA polymerase II transcription	1.99543e-16	6.24426e-14	4.41587
antigen processing and presentation of peptide antigen via MHC class I	2.03954e-16	6.16223e-14	3.2304
cellular macromolecular complex disassembly	2.10149e-16	6.13777e-14	2.4326
protein complex disassembly	4.51967e-16	1.27746e-13	2.60091
cellular protein complex disassembly	7.77012e-16	2.12756e-13	2.59249
transcription termination, DNA-dependent	1.52814e-15	3.71933e-13	3.01019
mRNA 3'-end processing	1.62693e-15	3.85275e-13	3.00633
RNA 3'-end processing	2.78043e-15	6.2467e-13	2.76212
proteasomal ubiquitin-dependent protein catabolic process	5.91281e-15	1.23352e-12	2.026
proteasomal protein catabolic process	1.25594e-14	2.55919e-12	2.00078
viral reproductive process	1.6152e-14	3.21645e-12	2.03873
transcription elongation, DNA-dependent	1.07997e-13	2.01333e-11	2.70862
antigen processing and presentation of peptide antigen	1.67923e-13	3.06529e-11	2.77333
positive regulation of cell cycle arrest	1.77958e-13	3.18219e-11	2.68017
nuclear-transcribed mRNA catabolic process	1.83787e-13	3.22069e-11	2.51183
transcription elongation from RNA polymerase II promoter	6.82869e-13	1.12892e-10	2.92407
nuclear export	8.82356e-13	1.38057e-10	2.49893
DNA damage response, signal transduction by p53 class mediator resulting in cell cycle arrest	1.23934e-12	1.9051e-10	2.94328
positive regulation of ubiquitin-protein ligase activity	1.49198e-12	2.25391e-10	2.70951
S phase	3.43459e-12	4.93342e-10	2.26512
positive regulation of ubiquitin-protein ligase activity involved in mitotic cell cycle	3.59209e-12	5.07644e-10	2.75196
anaphase-promoting complex-dependent proteasomal ubiquitin-dependent protein catabolic process	3.87458e-12	5.38874e-10	2.545
negative regulation of ubiquitin-protein ligase activity involved in mitotic cell cycle	1.26357e-11	1.72991e-09	2.74525
signal transduction involved in DNA damage checkpoint	1.29565e-11	1.74654e-09	2.77128
S phase of mitotic cell cycle	2.51616e-11	3.29054e-09	2.21186
RNA export from nucleus	2.71403e-11	3.49711e-09	2.69143
mitotic cell cycle G1/S transition DNA damage checkpoint	3.36191e-11	4.20815e-09	2.53684
mitotic cell cycle G1/S transition checkpoint	3.49165e-11	4.30899e-09	2.42049
antigen processing and presentation	5.0032e-11	6.0052e-09	2.33632
M/G1 transition of mitotic cell cycle	5.81632e-11	6.88684e-09	2.54485
positive regulation of ligase activity	6.62218e-11	7.73647e-09	2.41909
mRNA catabolic process	7.26011e-11	8.37014e-09	2.16443
regulation of ubiquitin-protein ligase activity	8.59221e-11	9.52973e-09	2.30792
regulation of cellular amino acid metabolic process	8.9892e-11	9.84542e-09	2.90874
COPI coating of Golgi vesicle	9.64343e-11	1.04316e-08	7.56715
Golgi vesicle budding	1.06999e-10	1.14332e-08	7.00014
negative regulation of ubiquitin-protein ligase activity	1.59716e-10	1.64639e-08	2.5228
regulation of G1/S transition of mitotic cell cycle	1.61195e-10	1.64231e-08	2.28939
regulation of ubiquitin-protein ligase activity involved in mitotic cell cycle	1.67076e-10	1.68266e-08	2.41895
de novo' protein folding	2.54327e-10	2.53229e-08	3.06003
oxidative phosphorylation	4.02014e-10	3.91383e-08	2.77972
translational initiation	4.03994e-10	3.88988e-08	2.40237
mRNA export from nucleus	7.49919e-10	6.9902e-08	2.66501
signal transduction involved in G1/S transition checkpoint	1.34521e-09	1.20273e-07	2.4448
regulation of ligase activity	1.38265e-09	1.21147e-07	2.12715
nuclear-transcribed mRNA catabolic process, deadenylation-dependent decay	1.4678e-09	1.26086e-07	2.55697
signal transduction by p53 class mediator	1.88798e-09	1.59062e-07	2.08948
vesicle targeting, to, from or within Golgi	2.34179e-09	1.93573e-07	4.07093
mitochondrial ATP synthesis coupled proton transport	3.02725e-09	2.43347e-07	7.63401
DNA damage response, signal transduction by p53 class mediator	3.13551e-09	2.47508e-07	2.12125
negative regulation of protein ubiquitination	5.03341e-09	3.86866e-07	2.09693
G1/S transition checkpoint	7.02828e-09	5.30878e-07	2.12809
signal transduction involved in cell cycle checkpoint	7.83894e-09	5.8705e-07	2.32494
ribosomal small subunit biogenesis	1.03653e-08	7.56837e-07	4.18808
de novo' posttranslational protein folding	1.638e-08	1.15743e-06	2.85066
mitochondrial electron transport, NADH to ubiquinone	2.10378e-08	1.45144e-06	2.97001
ER to Golgi vesicle-mediated transport	2.12803e-08	1.45671e-06	2.53288
regulation of viral transcription	2.15878e-08	1.4663e-06	2.29411
mitochondrial ATP synthesis coupled electron transport	5.08597e-08	3.32562e-06	2.57845
histone mRNA metabolic process	5.25957e-08	3.41366e-06	3.30843
positive regulation of viral transcription	7.46269e-08	4.77285e-06	2.37385
vesicle targeting	1.25416e-07	7.79356e-06	2.90927
vesicle coating	1.30297e-07	8.0399e-06	3.09212
membrane budding	1.64497e-07	9.94018e-06	2.99165
negative regulation of transcription from RNA polymerase III promoter	2.86785e-07	1.70939e-05	38.197
exonucleolytic nuclear-transcribed mRNA catabolic process involved in deadenylation-dependent decay	5.43076e-07	3.21515e-05	3.26041
positive regulation of viral reproduction	5.65366e-07	3.32466e-05	2.01367
tRNA processing	7.16317e-07	4.15653e-05	2.03928
regulation of cellular amine metabolic process	7.8147e-07	4.50476e-05	2.06279
retrograde vesicle-mediated transport, Golgi to ER	1.1553e-06	6.57318e-05	2.96661
RNA modification	1.64974e-06	9.26602e-05	2.10711
ATP synthesis coupled proton transport	1.68686e-06	9.41419e-05	4.11993
protein linear polyubiquitination	3.50627e-06	0.00019322	22.8147
histone H3-R2 demethylation	6.4061e-06	0.000342258	88.1274
peptidyl-lysine hydroxylation to 5-hydroxy-L-lysine	6.4061e-06	0.000342258	88.1274
histone H4-R3 demethylation	6.4061e-06	0.000342258	88.1274
negative regulation of translation	7.85981e-06	0.000407501	2.26032
response to endoplasmic reticulum stress	8.205e-06	0.000422895	2.28527
nuclear-transcribed mRNA poly(A) tail shortening	1.03281e-05	0.000526133	2.74474
tRNA modification	1.08183e-05	0.000544769	3.74433
negative regulation of phagocytosis	1.11364e-05	0.000557586	9.64797
nuclear mRNA 3'-splice site recognition	1.5987e-05	0.000786956	11.7379
mRNA cleavage	1.69863e-05	0.000831475	3.80013
entrainment of circadian clock by photoperiod	2.62076e-05	0.00126171	14.971
mRNA capping	2.88033e-05	0.00137909	2.6361
protein localization in endoplasmic reticulum	3.67431e-05	0.00171246	2.8946
protein refolding	3.8891e-05	0.00179349	3.73032
spindle assembly	4.73874e-05	0.00211841	2.20811
tRNA aminoacylation for protein translation	5.14057e-05	0.00228638	2.00019
protein O-linked mannosylation	5.44064e-05	0.00240762	12.8169
transcription-coupled nucleotide-excision repair	6.15611e-05	0.00268357	2.09331
nuclear-transcribed mRNA catabolic process, nonsense-mediated decay	6.36343e-05	0.00274662	2.27349
tRNA thio-modification	6.70732e-05	0.00285289	12.2552
tRNA wobble uridine modification	6.70732e-05	0.00285289	12.2552
negative regulation of natural killer cell mediated cytotoxicity	7.26166e-05	0.00305897	38.8105
protein import into mitochondrial inner membrane	7.50516e-05	0.00313144	7.11607
cytosol to ER transport	7.74013e-05	0.00321417	37.9777
protein retention in ER lumen	9.03404e-05	0.00369889	5.85214
RNA capping	0.000104566	0.00422217	2.37028
protein export from nucleus	0.000111102	0.0044655	2.83857
transcription from RNA polymerase III promoter	0.000131259	0.00518061	2.21202
spliceosomal snRNP assembly	0.00015468	0.00607759	2.35616
prenol metabolic process	0.000166362	0.00650744	6.24499
regulation of translational initiation in response to stress	0.000170843	0.00662357	6.21754
ribosome assembly	0.000172174	0.00664577	2.73711
C-terminal protein lipidation	0.000190051	0.00727175	2.42722
rRNA modification	0.000199177	0.00758777	5.20397
rRNA transcription	0.000225859	0.00856699	2.99831
DNA unwinding involved in replication	0.000253275	0.00948375	5.82268
endoplasmic reticulum unfolded protein response	0.000262363	0.00978222	2.31791
GPI anchor metabolic process	0.000274091	0.0101762	2.18139
retrograde transport, endosome to Golgi	0.000296677	0.0109222	2.25097
cellular response to topologically incorrect protein	0.000324702	0.0118543	2.23652
GDP-mannose biosynthetic process	0.000342873	0.0124658	8.59382
ER-associated protein catabolic process	0.000351513	0.0127271	2.14489
type I interferon biosynthetic process	0.000355115	0.0128046	8.52739
GPI anchor biosynthetic process	0.000375768	0.0134938	2.17252
dolichol biosynthetic process	0.000390487	0.0139651	12.031
dolichol metabolic process	0.000408785	0.0145601	6.44634
positive regulation of transcription elongation, DNA-dependent	0.000429061	0.0152204	4.14136
microtubule nucleation	0.00043155	0.0152469	2.81542
enzyme active site formation via L-cysteine persulfide	0.000493992	0.017383	20.1206
peptide antigen assembly with MHC class I protein complex	0.000509434	0.0178546	61.983
protection from natural killer cell mediated cytotoxicity	0.000509434	0.0178546	61.983
pantothenate transmembrane transport	0.000509434	0.0178546	61.983
biotin transport	0.000509434	0.0178546	61.983
positive regulation of deoxyribonuclease activity	0.000509434	0.0178546	61.983
CD40 signaling pathway	0.000509434	0.0178546	61.983
negative regulation of interferon-beta biosynthetic process	0.000509434	0.0178546	61.983
detoxification of arsenic-containing substance	0.000516243	0.0176005	61.5684
3'-phosphoadenosine 5'-phosphosulfate transport	0.000538315	0.0182112	60.2791
centrosome duplication	0.00056836	0.0191537	2.73954
negative regulation of G0 to G1 transition	0.000591811	0.0198676	57.459
endonucleolytic cleavage in ITS1 to separate SSU-rRNA from 5.8S rRNA and LSU-rRNA from tricistronic rRNA transcript (SSU-rRNA, 5.8S rRNA, LSU-rRNA)	0.000600259	0.0200743	7.58656
rRNA methylation	0.000620648	0.0206773	5.00044
inner mitochondrial membrane organization	0.000646168	0.0214459	3.57975
positive regulation of nuclease activity	0.000669321	0.0221305	5.86097
poly-N-acetyllactosamine metabolic process	0.000698778	0.0228459	17.8394
DNA replication checkpoint	0.000729984	0.0237774	3.83939
transferrin transport	0.000764799	0.0247275	2.2298
nuclear envelope reassembly	0.000806887	0.0259924	49.1123
nucleotide-sugar metabolic process	0.000819991	0.0262218	2.17064
spindle midzone assembly involved in mitosis	0.000903781	0.0284854	6.91787
RNA methylation	0.000954303	0.0299699	2.42772
spindle midzone assembly	0.00107379	0.033602	5.34221
retroviral genome replication	0.00111015	0.0344934	15.1774
modification by virus of host mRNA processing	0.0011797	0.0362686	14.8574
endoplasmic reticulum organization	0.00124979	0.0382889	2.52821
ATP hydrolysis coupled proton transport	0.00127685	0.0389819	2.0947
histone mRNA catabolic process	0.001356	0.0411118	2.60546
positive regulation of macroautophagy	0.00146221	0.0440271	36.3096
negative regulation of defense response to virus by host	0.00153174	0.0459627	13.5535
cotranslational protein targeting to membrane	0.00160352	0.0477892	2.66934
prenylated protein catabolic process	0.00161725	0.0480349	13.2963
negative regulation of translation in response to stress	0.00162465	0.0480919	4.91925
glycolipid transport	0.00168783	0.0496266	4.88169

## Sheet: acDDR CGI
Table S4: GO terms for acDDR CGI peaks
Term Name	Binom Raw P-Value	Binom FDR Q-Val	Binom Fold Enrichment
ncRNA metabolic process	5.06648e-07	0.00443925	2.52772
ncRNA processing	7.33958e-07	0.00321547	2.87496
translational termination	3.95629e-06	0.011555	4.28618
viral reproduction	7.93374e-06	0.0139031	2.11001
viral transcription	8.44354e-06	0.0123304	4.27576
cellular protein complex disassembly	1.7841e-05	0.0223318	3.40724
protein complex disassembly	1.95446e-05	0.0214062	3.38232
translational elongation	3.14329e-05	0.0306017	3.25436
rRNA processing	4.37127e-05	0.038301	3.3097
translation	4.91354e-05	0.0391386	2.02679

## Sheet: pApo nonCGI
Table S4: GO terms for pApo nonCGI peaks
Term Name	Binom Raw P-Value	Binom FDR Q-Val	Binom Fold Enrichment
protein folding	3.95739e-22	3.46746e-18	2.12898
intermediate filament organization	1.20782e-20	3.52764e-17	5.70796
retrograde vesicle-mediated transport, Golgi to ER	1.8753e-18	2.73857e-15	4.70606
negative regulation of very-low-density lipoprotein particle clearance	1.10781e-16	1.07852e-13	19.575
cerebellar Purkinje cell-granule cell precursor cell signaling involved in regulation of granule cell precursor cell proliferation	5.40124e-16	4.30234e-13	5.15805
intermediate filament-based process	1.50897e-14	1.01705e-11	3.45658
intermediate filament cytoskeleton organization	2.06925e-14	1.29506e-11	3.47678
mitotic telophase	4.55009e-13	2.49174e-10	12.9115
chorio-allantoic fusion	1.25035e-12	6.44444e-10	4.19716
integrin biosynthetic process	1.68925e-12	8.22287e-10	11.8156
positive regulation of cerebellar granule cell precursor proliferation	4.1904e-12	1.83582e-09	3.76714
ventral spinal cord interneuron specification	6.68726e-12	2.66335e-09	3.28048
ventral spinal cord interneuron differentiation	8.16986e-12	3.11236e-09	3.16651
ventral spinal cord interneuron fate commitment	1.04233e-11	3.80538e-09	3.18916
regulation of cerebellar granule cell precursor proliferation	1.3018e-11	4.38705e-09	3.62546
spinal cord dorsal/ventral patterning	2.39689e-11	7.50056e-09	3.02621
regulation of ATPase activity	1.08544e-10	2.79724e-08	2.85768
smoothened signaling pathway involved in regulation of cerebellar granule cell precursor cell proliferation	1.36e-10	3.31008e-08	4.8369
ventral midline development	1.57522e-10	3.73029e-08	4.80297
negative regulation of GTPase activity	2.37263e-10	5.19724e-08	3.06811
regulation of insulin receptor signaling pathway	2.80846e-10	6.0019e-08	2.96304
transcription elongation, DNA-dependent	2.87754e-10	6.0031e-08	2.28892
positive regulation of T cell differentiation in thymus	4.22267e-10	8.40887e-08	4.14098
response to topologically incorrect protein	5.68104e-10	1.08212e-07	2.1603
positive regulation of interleukin-13 biosynthetic process	6.73781e-10	1.2561e-07	12.2213
glutaminyl-tRNA aminoacylation	8.53731e-10	1.55841e-07	124.118
mitotic cell cycle G1/S transition checkpoint	8.66156e-10	1.54883e-07	2.18865
regulation of G1/S transition of mitotic cell cycle	1.06709e-09	1.79804e-07	2.11804
negative regulation of lipoprotein particle clearance	1.1051e-09	1.82696e-07	6.47209
spinal cord patterning	1.73335e-09	2.81253e-07	2.65747
labyrinthine layer development	2.37991e-09	3.79141e-07	2.24591
regulation of interleukin-4 biosynthetic process	2.86455e-09	4.40337e-07	7.66716
negative regulation of insulin receptor signaling pathway	3.51843e-09	5.22517e-07	2.97373
positive regulation of interleukin-10 biosynthetic process	3.56772e-09	5.21006e-07	10.5072
positive regulation of ATPase activity	4.52904e-09	6.50548e-07	2.73873
phagocytosis	5.40677e-09	7.64098e-07	2.00099
response to unfolded protein	6.15527e-09	8.56071e-07	2.09922
negative regulation of protein binding	6.93185e-09	9.34413e-07	2.44075
positive regulation of ubiquitin-protein ligase activity	1.09393e-08	1.40956e-06	2.21711
G1/S transition checkpoint	1.84715e-08	2.27954e-06	2.00021
positive regulation of cell fate commitment	1.84834e-08	2.24933e-06	4.81443
fibril organization	1.87518e-08	2.25073e-06	4.21266
response to UV-A	2.06053e-08	2.43978e-06	5.03761
positive regulation of interleukin-4 biosynthetic process	2.09597e-08	2.44866e-06	7.9508
regulation of lipoprotein particle clearance	2.12941e-08	2.45498e-06	5.02691
osteoblast development	2.3538e-08	2.6441e-06	2.34987
mitotic cell cycle G1/S transition DNA damage checkpoint	3.02468e-08	3.27188e-06	2.14019
type I interferon-mediated signaling pathway	4.17671e-08	4.30545e-06	2.4221
positive regulation of ubiquitin-protein ligase activity involved in mitotic cell cycle	4.56649e-08	4.59903e-06	2.20772
positive regulation of phospholipid catabolic process	4.63913e-08	4.6191e-06	22.2124
negative regulation of epidermal growth factor receptor signaling pathway	5.0389e-08	4.96077e-06	2.15306
spinal cord motor neuron cell fate specification	5.36129e-08	5.21951e-06	2.96399
response to type I interferon	5.83178e-08	5.61517e-06	2.39475
right lung development	6.63582e-08	6.31989e-06	4.44336
induction of apoptosis in response to chemical stimulus	7.65105e-08	7.05668e-06	5.94756
negative regulation of glycolysis	1.03498e-07	9.16009e-06	4.13311
mitotic metaphase	1.19496e-07	1.02649e-05	4.09661
exit from mitosis	1.26531e-07	1.07638e-05	4.71205
negative regulation of platelet-derived growth factor receptor-beta signaling pathway	1.36255e-07	1.14795e-05	27.0604
regulation of transcription elongation, DNA-dependent	1.37585e-07	1.14811e-05	3.15726
transcription elongation from RNA polymerase II promoter	1.43564e-07	1.18671e-05	2.21739
negative regulation of phosphoprotein phosphatase activity	1.47788e-07	1.21021e-05	6.11397
labyrinthine layer morphogenesis	1.71362e-07	1.39026e-05	2.43473
regulation of phospholipid catabolic process	1.7543e-07	1.4102e-05	18.2111
activation of Cdc42 GTPase activity	2.07771e-07	1.64008e-05	6.49428
negative regulation of striated muscle cell differentiation	2.5412e-07	1.91948e-05	4.74458
regulation of cellular ketone metabolic process by regulation of transcription from RNA polymerase II promoter	2.77402e-07	2.07743e-05	5.36707
positive regulation of glucosylceramide catabolic process	4.99025e-07	3.3895e-05	21.6239
positive regulation of sphingomyelin catabolic process	4.99025e-07	3.3895e-05	21.6239
apoptotic cell clearance	5.25565e-07	3.48864e-05	3.09583
folic acid metabolic process	5.32479e-07	3.50796e-05	4.76615
positive regulation of protein dephosphorylation	6.16513e-07	4.03126e-05	4.01855
negative regulation of cellular carbohydrate metabolic process	7.25021e-07	4.63696e-05	2.51727
negative regulation of leukocyte degranulation	7.96475e-07	4.98479e-05	4.92612
response to denervation involved in regulation of muscle adaptation	8.06751e-07	5.0133e-05	4.35601
positive regulation of gliogenesis	9.60486e-07	5.84429e-05	2.00674
de novo' protein folding	1.00918e-06	6.09824e-05	2.383
spinal cord ventral commissure morphogenesis	1.12286e-06	6.69288e-05	5.57219
notochord regression	1.12286e-06	6.69288e-05	5.57219
positive regulation of hh target transcription factor activity	1.15602e-06	6.79799e-05	4.77731
corpus callosum development	1.15633e-06	6.75454e-05	3.84779
negative regulation of ubiquitin-protein ligase activity involved in mitotic cell cycle	1.24995e-06	7.2053e-05	2.07729
regulation of transcription from RNA polymerase II promoter involved in spinal cord motor neuron fate specification	1.34941e-06	7.7278e-05	3.80664
positive regulation of dephosphorylation	1.37625e-06	7.83034e-05	3.80141
negative regulation of transcription elongation, DNA-dependent	1.42182e-06	7.98586e-05	3.96974
mitotic anaphase	1.84848e-06	9.816e-05	3.72371
histone lysine demethylation	2.13293e-06	0.000111243	2.50865
activation of MAPK activity by adrenergic receptor signaling pathway	2.41831e-06	0.000124642	3.81872
interleukin-10 production	2.52598e-06	0.000127199	12.1487
histone H2A acetylation	2.55869e-06	0.00012811	3.49609
negative regulation of transcription elongation from RNA polymerase II promoter	2.57906e-06	0.000128396	3.98916
inhibitory G-protein coupled receptor phosphorylation	2.66126e-06	0.00013174	9.644
floor plate formation	2.74241e-06	0.00013424	5.129
histone H4 acetylation	2.84407e-06	0.000137678	2.25409
Bergmann glial cell differentiation	2.92825e-06	0.000140974	4.72592
glycine catabolic process	3.00825e-06	0.000143252	4.41088
response to stimulus involved in regulation of muscle adaptation	3.08759e-06	0.000144671	3.93438
regulation of T cell differentiation in thymus	3.11733e-06	0.000145287	2.35921
positive regulation of protein sumoylation	3.13822e-06	0.000145487	3.92946
floor plate morphogenesis	3.48101e-06	0.000160529	4.65389
regulation of lipoprotein lipase activity	3.49977e-06	0.00016055	2.62311
negative regulation of epinephrine secretion	3.58143e-06	0.000160925	3.55336
histone demethylation	3.59272e-06	0.000160609	2.44692
pons maturation	4.02622e-06	0.000179075	39.5296
CD4-positive or CD8-positive, alpha-beta T cell lineage commitment	5.07375e-06	0.00021686	3.78593
positive regulation of Cdc42 GTPase activity	5.25776e-06	0.000221483	3.77543
DNA damage response, signal transduction by p53 class mediator resulting in cell cycle arrest	5.28999e-06	0.000221775	2.05122
regulation of transcription elongation from RNA polymerase II promoter	5.32875e-06	0.000222336	3.60139
protein demethylation	6.12827e-06	0.000245187	2.38429
regulation of protein sumoylation	6.22717e-06	0.000246889	3.72583
olfactory learning	6.30728e-06	0.000248939	20.1924
epidermal growth factor-activated receptor transactivation by G-protein coupled receptor signaling pathway	6.64007e-06	0.000259733	3.54236
erythrocyte maturation	6.93646e-06	0.000270121	6.26813
cerebellar cortex morphogenesis	7.08383e-06	0.00027223	2.14446
methotrexate transport	7.2379e-06	0.000275732	8.39574
interleukin-12 production	7.97622e-06	0.000297394	10.166
xylulose metabolic process	8.19975e-06	0.000304433	8.25062
reactivation of latent virus	8.30901e-06	0.000307188	32.8457
regulation of myotube differentiation	8.52857e-06	0.00031398	3.21613
N-terminal peptidyl-proline dimethylation	8.92176e-06	0.000323027	6.94087
N-terminal peptidyl-serine trimethylation	8.92176e-06	0.000323027	6.94087
N-terminal peptidyl-alanine trimethylation	8.92176e-06	0.000323027	6.94087
N-terminal peptidyl-serine dimethylation	8.92176e-06	0.000323027	6.94087
specification of segmental identity, maxillary segment	8.99758e-06	0.000319177	4.5827
positive regulation of immature T cell proliferation in thymus	9.91846e-06	0.000349018	3.98336
DNA methylation	1.02292e-05	0.000357084	2.11064
mesenchymal smoothened signaling pathway involved in prostate gland development	1.04808e-05	0.000362977	4.5159
positive regulation of ureter smooth muscle cell differentiation	1.04808e-05	0.000362977	4.5159
positive regulation of skeletal muscle cell proliferation	1.04808e-05	0.000362977	4.5159
positive regulation of kidney smooth muscle cell differentiation	1.04808e-05	0.000362977	4.5159
positive regulation of photoreceptor cell differentiation	1.04808e-05	0.000362977	4.5159
positive regulation of mesenchymal cell proliferation involved in ureter development	1.04808e-05	0.000362977	4.5159
digestive tract mesoderm development	1.04808e-05	0.000362977	4.5159
regulation of mesenchymal cell proliferation involved in prostate gland development	1.04808e-05	0.000362977	4.5159
negative regulation of kidney smooth muscle cell differentiation	1.04808e-05	0.000362977	4.5159
negative regulation of ureter smooth muscle cell differentiation	1.04808e-05	0.000362977	4.5159
multicellular structure septum development	1.04808e-05	0.000362977	4.5159
histone H3-K27 methylation	1.078e-05	0.000357781	5.95251
regulation of protein dephosphorylation	1.10058e-05	0.00036117	3.15866
left lung development	1.1565e-05	0.000378107	4.17618
lipid digestion	1.20118e-05	0.000391255	4.16171
regulation of skeletal muscle adaptation	1.25467e-05	0.000407164	7.77237
regulation of cellular ketone metabolic process by negative regulation of transcription from RNA polymerase II promoter	1.37215e-05	0.000437192	5.20348
negative regulation of myotube differentiation	1.44346e-05	0.000456592	4.73044
anaphase	1.52881e-05	0.00048185	3.1973
olfactory behavior	1.5938e-05	0.000500533	16.6286
transmembrane receptor protein tyrosine phosphatase signaling pathway	1.64127e-05	0.000511773	2.33777
wound healing, spreading of cells	1.77452e-05	0.000551359	2.71977
wound healing, spreading of epidermal cells	1.8034e-05	0.000556388	2.78753
mitochondrial membrane organization	1.8247e-05	0.000559021	2.01917
proximal/distal pattern formation involved in metanephric nephron development	1.82792e-05	0.00055612	5.04142
determination of left/right asymmetry in lateral mesoderm	1.85223e-05	0.000561564	4.27305
formation of anatomical boundary	2.06716e-05	0.000624567	3.73534
positive regulation of anoikis	2.08013e-05	0.000626325	7.2356
alveolar secondary septum development	2.22473e-05	0.000665293	11.0604
regulation of Schwann cell proliferation	2.22648e-05	0.000663553	4.52266
regulation of transcription from RNA polymerase II promoter involved in ventral spinal cord interneuron specification	2.24739e-05	0.000667514	3.10662
negative regulation of mast cell degranulation	2.28385e-05	0.000676052	5.44522
intein-mediated protein splicing	2.56151e-05	0.000740724	4.13915
lateral mesoderm development	2.73715e-05	0.000776147	2.95822
hindgut morphogenesis	2.74907e-05	0.00077701	2.15519
labyrinthine layer blood vessel development	2.89066e-05	0.000814403	2.57574
termination of signal transduction	2.98044e-05	0.000831676	10.4905
positive regulation of ceramide biosynthetic process	3.04648e-05	0.000847405	8.22837
regulation of epidermal growth factor-activated receptor activity	3.13496e-05	0.000863791	2.09201
negative regulation of smooth muscle cell differentiation	3.14968e-05	0.000862423	3.42254
regulation of leukocyte degranulation	3.43671e-05	0.000923695	2.67097
establishment of organ orientation	3.43736e-05	0.000921045	4.6985
metaphase	3.48658e-05	0.000931384	2.6684
cardiac muscle hypertrophy in response to stress	3.50488e-05	0.000933428	5.17189
myeloid dendritic cell activation	3.71438e-05	0.000980283	2.72747
protein kinase B signaling cascade	3.7564e-05	0.000988396	2.72535
nuclear mRNA 3'-splice site recognition	3.76403e-05	0.000987439	10.0549
negative regulation of cell growth involved in cardiac muscle cell development	3.89717e-05	0.00101931	47.9342
positive regulation of adrenergic receptor signaling pathway	3.89717e-05	0.00101931	47.9342
negative regulation of UDP-glucose catabolic process	3.89717e-05	0.00101931	47.9342
histone H3-K4 demethylation	4.09957e-05	0.00105648	5.07465
regulation of myeloid leukocyte mediated immunity	4.26355e-05	0.00109552	2.63254
smooth muscle cell migration	4.782e-05	0.00121802	7.6547
cellular response to macrophage colony-stimulating factor stimulus	4.963e-05	0.00125319	6.38683
3'-UTR-mediated mRNA stabilization	5.05095e-05	0.00126447	6.3706
positive regulation of isotype switching to IgA isotypes	5.30415e-05	0.00132407	12.8872
de novo' posttranslational protein folding	5.67988e-05	0.00140983	2.12887
regulation of cellular carbohydrate catabolic process	5.86163e-05	0.00145084	2.07437
activation of protein kinase B activity	5.93767e-05	0.0014614	2.57399
neural fold formation	6.03891e-05	0.00147801	6.20749
regulation of epinephrine secretion	6.27629e-05	0.00153183	2.87218
cytoplasm organization	6.28951e-05	0.0015308	2.87171
notochord morphogenesis	6.32554e-05	0.0015353	3.08849
negative regulation of dephosphorylation	6.72547e-05	0.00162338	4.02349
negative regulation of phosphatase activity	7.02661e-05	0.00167758	3.3456
glycine metabolic process	7.11154e-05	0.00168409	2.9443
positive regulation of synapse assembly	7.23985e-05	0.00170069	2.00771
medium-chain fatty acid transport	7.27466e-05	0.00170429	38.7878
mitotic cell cycle spindle checkpoint	7.49835e-05	0.00174736	2.00418
GDP-mannose biosynthetic process	7.63263e-05	0.00177393	8.83402
negative regulation of Schwann cell proliferation	7.79601e-05	0.00179759	4.28076
cell volume homeostasis	8.13608e-05	0.00187108	2.72797
myeloid dendritic cell differentiation	8.20544e-05	0.0018821	2.72622
serine family amino acid catabolic process	8.26292e-05	0.00189033	3.01971
compartment pattern specification	8.39273e-05	0.00191503	3.92854
regulation of ceramide biosynthetic process	8.94883e-05	0.00202087	6.91549
Wnt receptor signaling pathway involved in dorsal/ventral axis specification	9.64164e-05	0.00216061	4.17706
positive regulation of oligodendrocyte progenitor proliferation	9.87578e-05	0.00220744	3.61375
drug transport	0.000103458	0.00228914	2.96252
placenta blood vessel development	0.00010373	0.00228938	2.28384
negative regulation of protein phosphatase type 2B activity	0.000107824	0.00233851	11.0653
reverse cholesterol transport	0.000107828	0.00233281	2.75265
inhibition of adenylate cyclase activity by metabotropic glutamate receptor signaling pathway	0.000112613	0.00240663	3.56523
basophil chemotaxis	0.000114782	0.002447	6.63944
primitive erythrocyte differentiation	0.000114782	0.002447	6.63944
signal transduction by p53 class mediator resulting in induction of anoikis	0.000124146	0.00260231	6.55445
positive regulation of dendritic spine morphogenesis	0.000131322	0.00273963	4.87794
collagen biosynthetic process	0.000133142	0.00276443	2.89909
regulation of actin filament depolymerization	0.000134373	0.0027834	2.20917
activation of Rac GTPase activity	0.000138563	0.00286342	3.14102
activation of MAPK activity involved in innate immune response	0.000140381	0.00289417	15.7827
detection of endogenous stimulus	0.000141808	0.00291672	5.47525
blastocyst hatching	0.000148199	0.00304103	4.3299
COPI coating of Golgi vesicle	0.000151916	0.00309555	3.96135
regulation of cholesterol metabolic process	0.000157051	0.00317801	2.40537
regulation of anoikis	0.000163546	0.00327916	5.36015
regulation of glycolysis	0.000166476	0.00330015	2.21612
re-entry into mitotic cell cycle	0.000172883	0.00339642	4.24654
positive regulation of epidermal growth factor-activated receptor activity	0.00017926	0.00351383	2.33255
positive regulation of receptor activity	0.000181902	0.00355765	2.13437
establishment of anatomical structure orientation	0.000190465	0.00370856	3.19739
complement activation, lectin pathway	0.000196176	0.00379446	3.03929
epithelial-mesenchymal signaling involved in prostate gland development	0.000196377	0.00378998	3.18764
chylomicron remnant clearance	0.000206573	0.00396928	4.58531
sclerotome development	0.000211994	0.00403803	3.1633
regulation of MHC class I biosynthetic process	0.000215802	0.00410164	3.54112
prostatic bud formation	0.000231249	0.00435742	2.58848
medial motor column neuron differentiation	0.000235948	0.00443644	5.89249
histone H3-K36 demethylation	0.000242036	0.0045218	2.65983
vitellogenesis	0.000254264	0.00473007	3.72673
cellular response to topologically incorrect protein	0.00025545	0.00474206	2.15534
cardiac muscle hypertrophy	0.00025755	0.00476087	4.03639
epinephrine transport	0.000262798	0.00484765	5.78709
negative regulation of RNA splicing	0.000269154	0.00494407	2.82913
fructose 2,6-bisphosphate metabolic process	0.000289366	0.00527115	4.91895
mesenchymal cell apoptosis	0.000291991	0.00530793	13.0019
positive regulation of tongue muscle cell differentiation	0.000291991	0.00530793	13.0019
coronary artery morphogenesis	0.000291991	0.00530793	13.0019
ubiquitin-dependent endocytosis	0.000292456	0.00527264	12.9964
regulation of protein phosphatase type 2A activity	0.000296073	0.00530509	5.67232
cellular response to zinc ion starvation	0.000318499	0.00562639	23.4124
thyroid gland development	0.000331278	0.00584036	2.11866
relaxation of skeletal muscle	0.000331298	0.00582898	23.0969
elevation of endoplasmic reticulum calcium ion concentration	0.000331298	0.00582898	23.0969
negative regulation of norepinephrine secretion	0.000340293	0.00595139	2.50717
regulation of Cdc42 GTPase activity	0.000351049	0.00610297	2.31862
anatomical structure regression	0.00036171	0.00626344	2.86495
axonogenesis involved in innervation	0.000362469	0.00626421	8.48912
folic acid transport	0.000365375	0.006302	4.23628
notochord development	0.000366037	0.00630102	2.42513
regulation of DNA biosynthetic process	0.000407433	0.00695893	2.72179
regulation of cardiac muscle contraction by calcium ion signaling	0.000424267	0.00723235	2.33795
mRNA methylation	0.000431141	0.00732104	11.7164
smoothened signaling pathway involved in ventral spinal cord interneuron specification	0.000435844	0.00737233	2.81296
smoothened signaling pathway involved in spinal cord motor neuron cell fate specification	0.000435844	0.00737233	2.81296
coronary vasculature morphogenesis	0.000437913	0.00737883	4.12973
intestinal epithelial cell differentiation	0.000440569	0.00739514	2.70179
negative regulation of I-kappaB kinase/NF-kappaB cascade	0.000443344	0.00742749	2.45214
positive regulation of isotype switching	0.000456773	0.00760884	2.59949
Golgi vesicle budding	0.000456878	0.00759614	3.47166
negative regulation of hepatocyte growth factor biosynthetic process	0.000459638	0.00761313	5.26496
central nervous system myelination	0.000475965	0.0078244	2.26526
activation of Rho GTPase activity	0.000482918	0.00792384	2.37101
fructose metabolic process	0.000495733	0.00807362	2.36592
positive regulation of cholesterol metabolic process	0.000506588	0.00821985	3.42796
apoptosis involved in morphogenesis	0.000507533	0.00821997	3.21312
protein maturation by protein folding	0.000515509	0.0083184	6.16537
negative regulation of transcription from RNA polymerase III promoter	0.000530343	0.00854203	19.6323
intestinal cholesterol absorption	0.0005487	0.00877319	3.65835
apoptotic chromosome condensation	0.000558916	0.00892026	3.98931
positive regulation of cellular chaperone-mediated protein complex assembly	0.000569124	0.00906667	19.1578
recognition of apoptotic cell	0.000584741	0.00929855	5.05228
smoothened signaling pathway involved in ventral spinal cord patterning	0.000590806	0.00937798	2.72922
extracellular matrix disassembly	0.000598983	0.00947344	3.6162
smoothened signaling pathway involved in dorsal/ventral neural tube patterning	0.000599796	0.00946921	2.7251
cardiac muscle contraction	0.000609203	0.00958318	2.03326
positive regulation of interleukin-2 biosynthetic process	0.000614302	0.00964608	2.38501
negative regulation of nuclear mRNA splicing, via spliceosome	0.000614764	0.00963606	2.83611
cullin deneddylation	0.000618736	0.009681	2.97314
positive regulation of MHC class I biosynthetic process	0.000671676	0.0104348	3.56163
establishment of apical/basal cell polarity	0.000674348	0.0104393	3.55975
somatic motor neuron differentiation	0.000691988	0.0106559	3.09917
regulation of hydrogen peroxide metabolic process	0.000721078	0.0110263	4.87278
positive regulation of dendrite morphogenesis	0.000737325	0.011216	2.34776
negative regulation of protein dephosphorylation	0.000739785	0.011234	3.51606
negative regulation of cardiac muscle hypertrophy	0.000748428	0.0113455	2.56814
negative regulation of actin filament depolymerization	0.000756197	0.0114435	2.10276
white fat cell differentiation	0.000824031	0.0123422	2.08926
fatty acid beta-oxidation using acyl-CoA oxidase	0.000839172	0.0125261	3.45717
induction of programmed cell death in response to chemical stimulus	0.000850353	0.0126499	2.53643
positive regulation of DNA recombination	0.000853882	0.0126809	2.45353
regulation of photoreceptor cell differentiation	0.000869895	0.012875	2.2576
regulation of mast cell degranulation	0.0008773	0.0129627	2.4473
positive regulation of lipoprotein metabolic process	0.000884633	0.0130491	9.64923
mitotic metaphase/anaphase transition	0.000885956	0.0130466	2.3737
actin filament capping	0.00089376	0.0131175	2.11449
negative thymic T cell selection	0.000895516	0.0131213	2.20147
negative regulation of hydrogen peroxide metabolic process	0.000900903	0.0131781	16.3281
SREBP-mediated signaling pathway	0.000917973	0.0134055	2.51751
metanephric mesenchymal cell proliferation involved in metanephros development	0.000974615	0.014115	2.82605
negative regulation of gonadotropin secretion	0.000978125	0.0140959	2.50187
DNA deamination	0.00101607	0.0144997	5.40106
regulation of triglyceride metabolic process	0.00104553	0.0148716	2.12915
macrophage cytokine production	0.00104776	0.0148792	9.21387
rRNA transcription	0.00107416	0.0152049	2.56842
male mating behavior	0.00109199	0.0154074	9.11027
activation-induced cell death of T cells	0.00113721	0.0159683	5.28214
defecation	0.00115718	0.0161452	40.8999
protein import into mitochondrial inner membrane	0.00120137	0.016577	5.22497
tail-anchored membrane protein insertion into ER membrane	0.00120864	0.016625	8.86039
barbed-end actin filament capping	0.00122945	0.0168582	3.92622
nucleotide-sugar biosynthetic process	0.00123554	0.0169153	3.06538
negative regulation of glucose transport	0.001239	0.0169363	3.27929
very long-chain fatty acid catabolic process	0.00126446	0.0172305	8.75125
negative regulation of peptidyl-tyrosine phosphorylation	0.00127734	0.0173521	2.1846
cellular response to lithium ion	0.00128597	0.0174422	2.01961
positive regulation of phosphoprotein phosphatase activity	0.00128654	0.0174229	2.43481
regulation of mesenchymal cell proliferation involved in ureter development	0.00128917	0.0174317	2.52029
apoptosis in response to endoplasmic reticulum stress	0.00128962	0.0174109	2.73745
D-xylose metabolic process	0.00132892	0.0178316	8.63245
N-terminal protein amino acid modification	0.00135174	0.01811	2.34868
regulation of immature T cell proliferation in thymus	0.001353	0.0180992	2.34847
eye pigment biosynthetic process	0.00138693	0.0184125	2.71468
microtubule polymerization	0.00142266	0.0188298	3.21765
negative regulation of cell fate commitment	0.00142309	0.0188072	2.11816
reduction of endoplasmic reticulum calcium ion concentration	0.0014322	0.0188989	6.22752
GDP-mannose metabolic process	0.00143329	0.0188849	3.00743
branching involved in open tracheal system development	0.00144188	0.0189696	4.31464
embryonic ectodermal digestive tract morphogenesis	0.00144188	0.0189696	4.31464
mesenchyme migration	0.00144188	0.0189696	4.31464
detection of wounding	0.00144188	0.0189696	4.31464
right lung morphogenesis	0.00144188	0.0189696	4.31464
lateral mesodermal cell differentiation	0.00144188	0.0189696	4.31464
adrenergic receptor signaling pathway	0.00144603	0.0188544	2.03592
floor plate development	0.00146375	0.019057	2.58395
peptidyl-lysine dimethylation	0.00148617	0.0193202	3.19833
calcium-independent cell-matrix adhesion	0.00152631	0.0197541	13.5708
positive thymic T cell selection	0.00155825	0.0201081	2.47073
regulation of interleukin-10 biosynthetic process	0.00157311	0.02027	2.46826
mannose metabolic process	0.0015989	0.0205419	2.24798
pattern specification involved in metanephros development	0.00164002	0.0210393	2.55177
positive regulation by host of viral transcription	0.00164277	0.0210438	2.66208
regulation of interleukin-2 biosynthetic process	0.00168428	0.0215127	2.08807
cellular response to leptin stimulus	0.00169607	0.0216316	3.14033
isocitrate metabolic process	0.00170743	0.0217449	4.87057
opsonization	0.00175396	0.0222728	2.22849
inositol biosynthetic process	0.00177128	0.0223953	12.8759
DNA methylation on cytosine	0.00181322	0.0228926	3.68709
protein insertion into membrane	0.00185284	0.0233256	2.21697
transcription of nuclear large rRNA transcript from RNA polymerase I promoter	0.00188264	0.0235653	12.601
anterior neuropore closure	0.00192237	0.0239598	4.09798
regulation of cholesterol efflux	0.00194885	0.0241867	2.60952
nucleosome disassembly	0.00197773	0.0244413	2.20329
positive regulation of cholesterol efflux	0.00198314	0.0244392	2.73015
inner mitochondrial membrane organization	0.0020111	0.0246797	3.06651
chemosensory behavior	0.00203804	0.0249404	3.06079
D-alanine transport	0.00205054	0.0250584	12.2251
cell-cell junction maintenance	0.00205251	0.0250474	3.61303
regulation of skeletal muscle cell differentiation	0.00209458	0.0255254	2.04929
negative regulation of type I interferon-mediated signaling pathway	0.00209859	0.0255387	7.60668
salivary gland cavitation	0.00222594	0.026754	2.37866
Hsp90 deacetylation	0.00224507	0.026947	29.1727
tubulin deacetylation	0.00224507	0.026947	29.1727
cofactor transport	0.00225285	0.0269665	2.37558
negative regulation of cholesterol storage	0.00229215	0.0272507	3.01056
negative regulation of glucose import	0.00231154	0.027444	3.23823
high-density lipoprotein particle remodeling	0.00231849	0.0274893	2.55663
positive regulation of chemokine (C-X-C motif) ligand 2 production	0.00236145	0.0279609	11.6269
synaptonemal complex assembly	0.00244192	0.0288357	3.51099
positive regulation of lipoprotein lipase activity	0.00244649	0.0288508	3.21037
negative regulation of auditory receptor cell differentiation	0.00261205	0.0305973	3.17841
positive regulation of protein kinase C signaling cascade	0.00261884	0.0305542	2.33718
mRNA modification	0.00262249	0.0305562	2.95362
negative regulation of neutrophil degranulation	0.00263046	0.0306083	5.40603
negative regulation of cardiac muscle tissue development	0.0027179	0.0315003	5.36455
nose morphogenesis	0.00277761	0.0321074	5.33713
positive regulation of abscisic acid mediated signaling pathway	0.00282549	0.0324895	4.39638
protein branching point deglutamylation	0.00282863	0.0324829	25.9157
peptidyl-lysine deacetylation	0.00283969	0.0325673	2.49554
positive regulation of mast cell chemotaxis	0.00296637	0.0338871	2.7328
bud outgrowth involved in lung branching	0.00298464	0.034007	2.38541
endoplasmic reticulum calcium ion homeostasis	0.00304323	0.0344952	2.72341
D-serine transport	0.00306069	0.034559	10.5983
tyrosine phosphorylation of Stat5 protein	0.00310025	0.0348708	10.5497
detection of hormone stimulus	0.00313076	0.0351689	6.79904
glycoprotein transport	0.00313076	0.0351689	6.79904
negative regulation of muscle hypertrophy	0.00313728	0.035152	2.22188
positive regulation of smooth muscle cell differentiation	0.00316741	0.0354443	2.01479
positive regulation of mammary gland epithelial cell proliferation	0.0031738	0.0354253	2.70802
Notch receptor processing	0.00324891	0.0361714	2.01009
xylulose biosynthetic process	0.00329925	0.0365925	6.69899
zygote asymmetric cell division	0.00330347	0.0365929	4.25682
axon extension involved in regeneration	0.00333948	0.036852	23.7971
metanephric glomerular visceral epithelial cell development	0.00333948	0.036852	23.7971
metanephric glomerular basement membrane development	0.00333948	0.036852	23.7971
negative regulation of catecholamine secretion	0.00339003	0.0371758	2.00222
positive regulation of immature T cell proliferation	0.0034509	0.0377488	2.26743
positive regulation of DNA biosynthetic process	0.00345457	0.0377418	3.68149
cellular component maintenance at cellular level	0.00348312	0.0380063	3.30853
establishment of epithelial cell apical/basal polarity	0.00351273	0.0381868	3.67009
positive regulation of vascular permeability	0.00355887	0.0385926	2.42834
deoxynucleotide transport	0.00360003	0.0389907	9.99828
gonadal mesoderm development	0.00364603	0.0394402	2.0763
actin filament reorganization involved in cell cycle	0.00364634	0.0393948	9.95238
depurination	0.00365489	0.0394386	6.50728
non-lytic virus budding	0.0036881	0.0396991	6.49058
negative regulation of toll-like receptor signaling pathway	0.0037281	0.0400806	3.2707
negative regulation of protein import into nucleus, translocation	0.00378707	0.0406149	4.95831
cellular response to granulocyte macrophage colony-stimulating factor stimulus	0.00378766	0.0405715	4.95812
smooth muscle adaptation	0.00380759	0.0406855	6.43198
smooth muscle hyperplasia	0.003868	0.0411304	9.74297
histone H4 deacetylation	0.00387495	0.0411543	2.3144
positive regulation of cyclic-nucleotide phosphodiesterase activity	0.0038882	0.0411455	22.0042
cytoplasmic mRNA processing body assembly	0.00389767	0.0411959	2.78972
intestinal epithelial cell development	0.0039767	0.0418796	3.23503
negative regulation of proteasomal ubiquitin-dependent protein catabolic process	0.00405016	0.0425	2.00973
assembly of spliceosomal tri-snRNP	0.00407813	0.0426912	3.56934
natural killer cell mediated cytotoxicity	0.00410959	0.042867	3.21697
loop of Henle development	0.00416027	0.0432925	2.00452
mitochondrial citrate transport	0.00421145	0.0437731	9.44824
uridine transport	0.00422722	0.0438849	9.43548
synapsis	0.00422815	0.0438427	2.48034
regulation of protein deacetylation	0.00428	0.0441193	2.04336
blastocyst growth	0.00429035	0.0441739	2.1488
phosphatidylinositol dephosphorylation	0.00433888	0.0443609	2.74628
peptidyl-lysine monomethylation	0.0044173	0.0448487	2.73906
negative regulation of gluconeogenesis	0.00442886	0.044914	3.17609
Golgi localization	0.00444464	0.0450219	4.77139
RNA methylation	0.00455324	0.0459096	2.07965
trophoblast giant cell differentiation	0.00459894	0.0462109	2.72286
proline catabolic process	0.00484394	0.0483952	3.92925
protein import into mitochondrial outer membrane	0.00490204	0.0488087	3.12118
positive regulation of transcription via sterol regulatory element binding	0.00497899	0.0493505	3.43765
negative regulation of DNA damage response, signal transduction by p53 class mediator	0.00503495	0.0498488	2.01011

## Sheet: RIS non CGI
Table S4: GO terms for RIS nonCGI peaks
Term Name	Binom Raw P-Value	Binom FDR Q-Val	Binom Fold Enrichment
DNA replication, synthesis of RNA primer	6.24669e-10	5.47335e-06	7.22237
negative regulation of ubiquitin-protein ligase activity involved in mitotic cell cycle	1.13594e-07	0.000497656	2.72033
telomere maintenance via semi-conservative replication	1.20773e-07	0.000352737	3.785
gonadal mesoderm development	4.36417e-07	0.000955971	4.11121
M/G1 transition of mitotic cell cycle	4.58214e-07	0.000802974	2.49193
positive regulation of ubiquitin-protein ligase activity	7.88479e-07	0.00115144	2.46938
regulation of ubiquitin-protein ligase activity	7.94773e-07	0.000994828	2.24468
DNA strand elongation involved in DNA replication	1.02168e-06	0.00111899	3.14309
DNA-dependent DNA replication initiation	1.07075e-06	0.00104243	3.43842
DNA strand elongation	1.50453e-06	0.00131827	3.07402
telomere maintenance via recombination	1.62448e-06	0.00129397	3.24304
negative regulation of ubiquitin-protein ligase activity	1.73385e-06	0.001266	2.41926
negative regulation of protein ubiquitination	4.26212e-06	0.00287267	2.0838
regulation of ubiquitin-protein ligase activity involved in mitotic cell cycle	4.35585e-06	0.00272614	2.26259
S phase of mitotic cell cycle	4.97262e-06	0.00272313	2.01945
positive regulation of ubiquitin-protein ligase activity involved in mitotic cell cycle	5.8713e-06	0.00302614	2.38654
mitotic recombination	6.94101e-06	0.0032009	2.88213
anaphase-promoting complex-dependent proteasomal ubiquitin-dependent protein catabolic process	6.99986e-06	0.00306664	2.21518
mitotic cell cycle spindle checkpoint	7.46776e-06	0.00311584	2.67125
regulation of ligase activity	7.87531e-06	0.00313652	2.03357
spindle checkpoint	1.01638e-05	0.00387198	2.62432
positive regulation of ligase activity	1.15117e-05	0.00420273	2.16575
telomere maintenance	1.48985e-05	0.00522163	2.19096
telomere organization	1.53176e-05	0.00516203	2.18806
mitotic cell cycle spindle assembly checkpoint	1.71069e-05	0.00555152	2.60006
positive regulation of interleukin-13 biosynthetic process	1.82191e-05	0.00570127	11.4627
spindle assembly checkpoint	2.1821e-05	0.00659295	2.56205
mitotic metaphase/anaphase transition	2.21307e-05	0.00646365	3.71059
negative regulation of mitosis	2.97823e-05	0.00841783	2.23012
regulation of mitotic metaphase/anaphase transition	3.16478e-05	0.00866556	2.40847
negative regulation of mitotic metaphase/anaphase transition	3.31066e-05	0.0087903	2.49751
positive regulation of interleukin-10 biosynthetic process	4.19677e-05	0.0105063	9.85495
signal transduction involved in G1/S transition checkpoint	8.8907e-05	0.021639	2.13074
detection of nodal flow	0.000123323	0.0292042	10.7462
signal transduction involved in cell cycle checkpoint	0.000213948	0.0468653	2.02628

## Sheet: acDDR non CGI
Table S4: GO terms for acDDR nonCGI peaks
Term Name	Binom Raw P-Value	Binom FDR Q-Val	Binom Fold Enrichment
regulation of interleukin-4 biosynthetic process	8.34157e-09	2.43629e-05	11.1906
type I interferon-mediated signaling pathway	3.31857e-07	0.000323082	2.95145
response to type I interferon	4.17919e-07	0.00036618	2.91812
integrin biosynthetic process	6.19455e-07	0.000452306	11.7583
positive regulation of interleukin-13 biosynthetic process	9.1325e-07	0.000571564	14.189
positive regulation of interleukin-10 biosynthetic process	2.45315e-06	0.00107473	12.1989
positive regulation of interleukin-4 biosynthetic process	2.47207e-06	0.00103144	9.73811
interferon-gamma-mediated signaling pathway	2.57329e-06	0.00102487	2.31514
medial motor column neuron differentiation	3.16799e-06	0.00111032	11.7278
activation of protein kinase B activity	5.01121e-06	0.00162623	3.78657
negative regulation of epinephrine secretion	5.05353e-06	0.00158139	4.8389
negative regulation of very-low-density lipoprotein particle clearance	6.58135e-06	0.00186019	13.7506
activation of MAPK activity by adrenergic receptor signaling pathway	7.33067e-06	0.00194641	5.06691
barbed-end actin filament capping	1.20408e-05	0.00285139	7.81433
retrograde vesicle-mediated transport, Golgi to ER	1.25732e-05	0.00275415	3.37192
epidermal growth factor-activated receptor transactivation by G-protein coupled receptor signaling pathway	1.52728e-05	0.0031121	4.70023
regulation of cellular ketone metabolic process by regulation of transcription from RNA polymerase II promoter	1.6556e-05	0.00315356	6.40923
fibril organization	3.04441e-05	0.00533502	4.37449
regulation of epinephrine secretion	4.50071e-05	0.0074406	3.91127
platelet formation	5.23537e-05	0.00834041	4.13055
protein targeting to mitochondrion	7.37331e-05	0.01095	2.47605
positive regulation of synapse assembly	0.000143616	0.0190661	2.41859
pyrimidine-containing compound biosynthetic process	0.000143967	0.0185506	2.19752
proximal/distal pattern formation involved in metanephric nephron development	0.000145209	0.0184395	6.38521
cerebellar Purkinje cell-granule cell precursor cell signaling involved in regulation of granule cell precursor cell proliferation	0.000166188	0.020509	3.42201
negative regulation of norepinephrine secretion	0.000169852	0.0206701	3.41421
somatic motor neuron differentiation	0.000193058	0.0231723	4.6262
microtubule polymerization	0.000220541	0.0250958	5.12326
establishment of organ orientation	0.000221982	0.024936	5.95089
inositol biosynthetic process	0.000244782	0.0261559	25.6268
negative regulation of cellular carbohydrate metabolic process	0.000246855	0.0260595	2.57276
nuclear mRNA 3'-splice site recognition	0.000264823	0.026671	13.3415
regulation of interferon-gamma biosynthetic process	0.000269567	0.0265387	2.94619
positive regulation of anoikis	0.000277772	0.0267455	9.00061
tRNA modification	0.000280881	0.0267509	3.9899
negative regulation of peptidyl-tyrosine phosphorylation	0.000308769	0.0284782	3.0436
protein import into mitochondrial inner membrane	0.000329841	0.0297945	8.66603
regulation of interleukin-10 biosynthetic process	0.000335698	0.0300141	3.60254
pyrimidine nucleoside salvage	0.000346261	0.0306459	3.58907
cytoplasmic sequestering of transcription factor	0.000390892	0.0339108	4.19463
N-terminal protein amino acid modification	0.000401061	0.0344519	3.2997
positive regulation of sphingomyelin catabolic process	0.000406609	0.0342568	21.5189
positive regulation of glucosylceramide catabolic process	0.000406609	0.0342568	21.5189
protein localization in mitochondrion	0.000412937	0.0341336	2.11979
interleukin-12 production	0.000452705	0.0367278	11.5619
pyrimidine nucleoside biosynthetic process	0.000460673	0.0370313	2.68872
pyrimidine nucleoside metabolic process	0.000524955	0.039997	2.05223
N-terminal peptidyl-lysine acetylation	0.000550774	0.0416024	6.08538
cellular metabolic compound salvage	0.000557922	0.0414281	2.34131
cardiac muscle contraction	0.000564595	0.0415712	2.54797
lipopolysaccharide transport	0.000579508	0.041964	7.64514
positive regulation of phospholipid catabolic process	0.000587374	0.042185	18.9468
heart contraction	0.000588679	0.0415968	2.33094
establishment of protein localization in mitochondrion	0.000598098	0.0419243	2.10047
negative regulation of lipoprotein particle clearance	0.000613277	0.0423113	5.00942
tricuspid valve formation	0.000621303	0.0425301	18.5811
mitral valve formation	0.000621303	0.0425301	18.5811
negative regulation of mast cell differentiation	0.000621303	0.0425301	18.5811
T-helper cell lineage commitment	0.000621303	0.0425301	18.5811
negative regulation of interleukin-4 biosynthetic process	0.000621303	0.0425301	18.5811
negative regulation of catecholamine secretion	0.000715679	0.0461087	2.78951
positive regulation of receptor activity	0.000723568	0.0459413	2.49022
regulation of cellular ketone metabolic process by negative regulation of transcription from RNA polymerase II promoter	0.000807476	0.04813	5.64898
adrenergic receptor signaling pathway	0.000808668	0.0478753	2.64266
regulation of norepinephrine secretion	0.000839325	0.0493568	2.45595
