# Supplementary material for: Phenotype Specific Analyses Reveal Distinct Regulatory Mechanism for Chronically Activated p53
Source: PLoS Genet. 2015 Mar 19;11(3):e1005053. doi: 10.1371/journal.pgen.1005053 (PMC4366240; doi:10.1371/journal.pgen.1005053)
Supplement: S5 Table — Genes with Rcade B-value greater than the threshold-1.5 are included. (XLSX) [file pgen.1005053.s012.xlsx]

## Sheet: Sheet1
Table S5: Rcade derived gene list
pAPO: p53-activated	Symbols	B-value	pAPO: p53-repressive	Symbols	B-value	RIS: p53-activated	Symbols	B-value	RIS: p53-repressive	Symbols	B-value
(ENS_ID)			(ENS_ID)			(ENS_ID)			(ENS_ID)
ENSG00000164442	CITED2	5.21626	ENSG00000026508	CD44	4.59953	ENSG00000144802	NFKBIZ	6.16648	ENSG00000136485	DCAF7	4.59432
ENSG00000135679	MDM2	4.89243	ENSG00000163359	COL6A3	3.96864	ENSG00000144802	NFKBIZ	5.78143	ENSG00000146648	EGFR	4.51939
ENSG00000112245	PTP4A1	4.60435	ENSG00000163359	COL6A3	3.9412	ENSG00000167996	FTH1	4.97844	ENSG00000116729	WLS	4.35486
ENSG00000135679	MDM2	4.36924	ENSG00000153187	HNRNPU	3.91806	ENSG00000167996	FTH1	4.97481	ENSG00000116729	WLS	4.30759
ENSG00000185088	RPS27L	4.34112	ENSG00000026508	CD44	3.89436	ENSG00000013441	CLK1	4.757	ENSG00000116729	WLS	4.27358
ENSG00000073921	PICALM	4.22608	ENSG00000153187	HNRNPU	3.80708	ENSG00000026103	FAS	4.49878	ENSG00000116729	WLS	4.27268
ENSG00000075415	SLC25A3	4.18175	ENSG00000124571	XPO5	3.6431	ENSG00000096746	HNRNPH3	4.40754	ENSG00000136238	RAC1	4.13984
ENSG00000164442	CITED2	4.08629	ENSG00000124571	XPO5	3.54081	ENSG00000185088	RPS27L	4.33026	ENSG00000166068	SPRED1	3.68063
ENSG00000167193	CRK	3.9948	ENSG00000184281	TSSC4	3.52532	ENSG00000185088	RPS27L	4.23502	ENSG00000169504	CLIC4	3.30538
ENSG00000075415	SLC25A3	3.95174	ENSG00000184281	TSSC4	3.52532	ENSG00000013441	CLK1	4.21271	ENSG00000162545	CAMK2N1	3.26925
ENSG00000185088	RPS27L	3.94125	ENSG00000169682	SPNS1	3.50394	ENSG00000176102	CSTF3	4.1303	ENSG00000138604	GLCE	2.92336
ENSG00000124762	CDKN1A	3.93317	ENSG00000124571	XPO5	3.36861	ENSG00000116717	GADD45A	4.05723	ENSG00000119899	SLC17A5	2.82361
ENSG00000124762	CDKN1A	3.93302	ENSG00000115461	IGFBP5	3.25038	ENSG00000026103	FAS	4.05178	ENSG00000186591	UBE2H	2.81255
ENSG00000137504	CREBZF	3.90325	ENSG00000184281	TSSC4	3.24329	ENSG00000136238	RAC1	4.0396	ENSG00000125826	RBCK1	2.70648
ENSG00000167193	CRK	3.87434	ENSG00000166949	SMAD3	3.19068	ENSG00000138685	FGF2	3.95943	ENSG00000125826	RBCK1	2.70648
ENSG00000167193	CRK	3.79559	ENSG00000169682	SPNS1	3.1746	ENSG00000170836	PPM1D	3.87136	ENSG00000125826	RBCK1	2.70648
ENSG00000139318	DUSP6	3.76893	ENSG00000132475	H3F3B	3.1383	ENSG00000170836	PPM1D	3.87062	ENSG00000125826	RBCK1	2.70648
ENSG00000124762	CDKN1A	3.74613	ENSG00000044574	HSPA5	2.97593	ENSG00000136048	DRAM1	3.86531	ENSG00000099194	SCD	2.46297
ENSG00000124762	CDKN1A	3.746	ENSG00000159322	ADPGK	2.9637	ENSG00000112245	PTP4A1	3.80043	ENSG00000176853	FAM91A1	2.27472
ENSG00000120889	TNFRSF10B	3.74468	ENSG00000169604	ANTXR1	2.96366	ENSG00000120868	APAF1	3.6247	ENSG00000175040	CHST2	2.20869
ENSG00000167193	CRK	3.69546	ENSG00000072274	TFRC	2.95999	ENSG00000068745	IP6K2	3.41065	ENSG00000105778	AVL9	2.16906
ENSG00000132294	EFR3A	3.63686	ENSG00000169604	ANTXR1	2.95584	ENSG00000139154	AEBP2	3.36397	ENSG00000144724	PTPRG	2.14932
ENSG00000132294	EFR3A	3.60353	ENSG00000072274	TFRC	2.94022	ENSG00000139154	AEBP2	3.36318	ENSG00000144724	PTPRG	2.14917
ENSG00000137845	ADAM10	3.60222	ENSG00000169604	ANTXR1	2.93748	ENSG00000139289	PHLDA1	3.26572	ENSG00000105778	AVL9	2.13148
ENSG00000125107	CNOT1	3.59911	ENSG00000169604	ANTXR1	2.93084	ENSG00000078237	C12orf5	3.19976	ENSG00000105778	AVL9	2.13083
ENSG00000110092	CCND1	3.47275	ENSG00000116649	SRM	2.78082	ENSG00000112697	TMEM30A	3.14888	ENSG00000088832	FKBP1A	2.13055
ENSG00000128591	FLNC	3.45959	ENSG00000147454	SLC25A37	2.71797	ENSG00000112697	TMEM30A	3.14888	ENSG00000088832	FKBP1A	2.13032
ENSG00000137504	CREBZF	3.35739	ENSG00000091436	AC013461.1	2.70695	ENSG00000170855	TRIAP1	2.99651	ENSG00000073712	FERMT2	2.12811
ENSG00000128591	FLNC	3.29585	ENSG00000142156	COL6A1	2.64854	ENSG00000107949	BCCIP	2.54503	ENSG00000144724	PTPRG	2.1249
ENSG00000113712	CSNK1A1	3.27436	ENSG00000166557	TMED3	2.63744	ENSG00000107949	BCCIP	2.54501	ENSG00000073712	FERMT2	2.10933
ENSG00000112245	PTP4A1	3.26824	ENSG00000091436	AC013461.1	2.60642	ENSG00000177733	HNRNPA0	2.50841	ENSG00000088832	FKBP1A	2.08512
ENSG00000164171	ITGA2	3.22652	ENSG00000138735	PDE5A	2.51883	ENSG00000146457	WTAP	2.46185	ENSG00000068912	ERLEC1	2.07816
ENSG00000118680	MYL12B	3.19586	ENSG00000120708	TGFBI	2.5158	ENSG00000174307	PHLDA3	2.45038	ENSG00000100731	PCNX	2.06174
ENSG00000137845	ADAM10	3.17751	ENSG00000172115	CYCS	2.50698	ENSG00000146457	WTAP	2.44762	ENSG00000068912	ERLEC1	2.03019
ENSG00000124532	MRS2	3.12081	ENSG00000198752	CDC42BPB	2.47655	ENSG00000112245	PTP4A1	2.33593	ENSG00000115419	GLS	2.02496
ENSG00000142669	SH3BGRL3	3.1186	ENSG00000054523	KIF1B	2.46109	ENSG00000125944	HNRNPR	2.32152	ENSG00000143149	ALDH9A1	1.99627
ENSG00000131375	CAPN7	3.0627	ENSG00000204387	C6orf48	2.43503	ENSG00000125944	HNRNPR	2.28456	ENSG00000125826	RBCK1	1.98346
ENSG00000116209	TMEM59	3.04203	ENSG00000204387	C6orf48	2.43503	ENSG00000196233	LCOR	2.27408	ENSG00000143149	ALDH9A1	1.93816
ENSG00000116209	TMEM59	2.97189	ENSG00000204387	C6orf48	2.43503	ENSG00000152795	HNRPDL	2.25079	ENSG00000137073	UBAP2	1.92579
ENSG00000169604	ANTXR1	2.94318	ENSG00000204387	C6orf48	2.43503	ENSG00000152795	HNRPDL	2.20479	ENSG00000180104	EXOC3	1.87827
ENSG00000169604	ANTXR1	2.93551	ENSG00000204387	C6orf48	2.42137	ENSG00000198563	DDX39B	2.1842	ENSG00000088832	FKBP1A	1.85354
ENSG00000169604	ANTXR1	2.9175	ENSG00000110107	PRPF19	2.40738	ENSG00000154640	BTG3	2.17858	ENSG00000125826	RBCK1	1.84726
ENSG00000139154	AEBP2	2.91587	ENSG00000087191	PSMC5	2.39518	ENSG00000112081	SRSF3	2.1623	ENSG00000088832	FKBP1A	1.8262
ENSG00000169604	ANTXR1	2.91098	ENSG00000204387	C6orf48	2.37865	ENSG00000123136	DDX39A	1.99571	ENSG00000102393	GLA	1.82393
ENSG00000124532	MRS2	2.90352	ENSG00000196365	LONP1	2.37516	ENSG00000109475	RPL34	1.98844	ENSG00000131389	SLC6A6	1.76597
ENSG00000171617	ENC1	2.89369	ENSG00000196365	LONP1	2.36295	ENSG00000109475	RPL34	1.98844	ENSG00000131876	SNRPA1	1.74697
ENSG00000101935	AMMECR1	2.88093	ENSG00000160193	WDR4	2.35077	ENSG00000109475	RPL34	1.97169	ENSG00000131876	SNRPA1	1.74392
ENSG00000118260	CREB1	2.87423	ENSG00000174804	FZD4	2.32534	ENSG00000196233	LCOR	1.969	ENSG00000160124	CCDC58	1.73513
ENSG00000101935	AMMECR1	2.87307	ENSG00000111674	ENO2	2.31679	ENSG00000120889	TNFRSF10B	1.96236	ENSG00000163820	FYCO1	1.68411
ENSG00000186591	UBE2H	2.85298	ENSG00000163453	IGFBP7	2.31635	ENSG00000174307	PHLDA3	1.90509	ENSG00000133789	SWAP70	1.67287
ENSG00000116209	TMEM59	2.84609	ENSG00000124160	NCOA5	2.28092	ENSG00000139746	RBM26	1.89396	ENSG00000100030	MAPK1	1.61793
ENSG00000128245	YWHAH	2.83701	ENSG00000114867	EIF4G1	2.27117	ENSG00000139746	RBM26	1.89169	ENSG00000126790	C14orf149	1.58329
ENSG00000118260	CREB1	2.82636	ENSG00000134363	FST	2.2401	ENSG00000100739	BDKRB1	1.88911	ENSG00000114423	CBLB	1.5231
ENSG00000128245	YWHAH	2.80959	ENSG00000107371	EXOSC3	2.23632	ENSG00000125944	HNRNPR	1.88367	ENSG00000102760	RGCC	1.50344
ENSG00000170385	SLC30A1	2.79176	ENSG00000107371	EXOSC3	2.23628	ENSG00000167196	FBXO22	1.87931	ENSG00000071462	WBSCR22	1.44823
ENSG00000139154	AEBP2	2.78487	ENSG00000166133	RPUSD2	2.22347	ENSG00000167196	FBXO22	1.87923	ENSG00000118217	ATF6	1.36608
ENSG00000168036	CTNNB1	2.76086	ENSG00000114867	EIF4G1	2.16827	ENSG00000121039	RDH10	1.87642	ENSG00000214225	NA	1.34335
ENSG00000168036	CTNNB1	2.76074	ENSG00000179837	RBM15B	2.1643	ENSG00000134453	RBM17	1.83068	ENSG00000101199	ARFGAP1	1.27577
ENSG00000168036	CTNNB1	2.74092	ENSG00000166595	FAM96B	2.16389	ENSG00000132646	PCNA	1.82315	ENSG00000173041	ZNF680	1.24507
ENSG00000168036	CTNNB1	2.74079	ENSG00000182979	MTA1	2.15754	ENSG00000135679	MDM2	1.81848	ENSG00000137073	UBAP2	1.23742
ENSG00000168036	CTNNB1	2.73187	ENSG00000112773	FAM46A	2.1218	ENSG00000113328	CCNG1	1.78811	ENSG00000185753	CXorf38	1.23119
ENSG00000168036	CTNNB1	2.73175	ENSG00000124160	NCOA5	2.09079	ENSG00000172590	MRPL52	1.78418	ENSG00000185753	CXorf38	1.21955
ENSG00000135048	TMEM2	2.72195	ENSG00000101335	MYL9	2.081	ENSG00000172590	MRPL52	1.78418	ENSG00000185753	CXorf38	1.21955
ENSG00000087088	BAX	2.71351	ENSG00000172115	CYCS	2.07675	ENSG00000172590	MRPL52	1.78418	ENSG00000185753	CXorf38	1.21938
ENSG00000113758	DBN1	2.69751	ENSG00000172115	CYCS	2.07675	ENSG00000087088	BAX	1.77485	ENSG00000077549	CAPZB	1.20809
ENSG00000087086	FTL	2.68736	ENSG00000164896	FASTK	2.07665	ENSG00000123136	DDX39A	1.76942	ENSG00000077549	CAPZB	1.20679
ENSG00000155463	OXA1L	2.68692	ENSG00000006007	GDE1	2.07133	ENSG00000144713	RPL32	1.75951	ENSG00000077549	CAPZB	1.20251
ENSG00000087088	BAX	2.68422	ENSG00000180228	PRKRA	2.06059	ENSG00000113328	CCNG1	1.74975	ENSG00000139323	POC1B	1.19065
ENSG00000113758	DBN1	2.68235	ENSG00000114867	EIF4G1	2.0436	ENSG00000124193	SRSF6	1.72759	ENSG00000144451	SPAG16	1.15181
ENSG00000091436	AC013461.1	2.67381	ENSG00000182979	MTA1	2.02641	ENSG00000112773	FAM46A	1.72687	ENSG00000198162	MAN1A2	1.15045
ENSG00000139436	GIT2	2.63637	ENSG00000176248	ANAPC2	2.01489	ENSG00000112773	FAM46A	1.71398	ENSG00000035403	VCL	1.11141
ENSG00000159840	ZYX	2.62678	ENSG00000155393	HEATR3	2.0074	ENSG00000112773	FAM46A	1.71363	ENSG00000100335	SMCR7L	1.09089
ENSG00000125385	RP11-297B17.2	2.62092	ENSG00000158161	EYA3	1.97157	ENSG00000144713	RPL32	1.69031	ENSG00000144451	SPAG16	1.04964
ENSG00000159840	ZYX	2.61937	ENSG00000164896	FASTK	1.9688	ENSG00000164938	TP53INP1	1.68868	ENSG00000177042	TMEM80	1.03558
ENSG00000159840	ZYX	2.60581	ENSG00000182979	MTA1	1.96799	ENSG00000154767	XPC	1.68199	ENSG00000177042	TMEM80	1.03522
ENSG00000159840	ZYX	2.60533	ENSG00000172269	DPAGT1	1.95458	ENSG00000132646	PCNA	1.68025	ENSG00000130309	GLT25D1	1.03102
ENSG00000196428	TSC22D2	2.60402	ENSG00000109534	GAR1	1.94609	ENSG00000112773	FAM46A	1.666	ENSG00000198162	MAN1A2	1.01832
ENSG00000113558	SKP1	2.58277	ENSG00000132522	GPS2	1.93859	ENSG00000124193	SRSF6	1.66434	ENSG00000179387	ELMOD2	1.01049
ENSG00000091436	AC013461.1	2.5762	ENSG00000112773	FAM46A	1.93747	ENSG00000172667	ZMAT3	1.63126	ENSG00000166557	TMED3	1.00703
ENSG00000143549	TPM3	2.55907	ENSG00000112773	FAM46A	1.93747	ENSG00000148175	STOM	1.62237	ENSG00000113161	HMGCR	0.995674
ENSG00000174574	AKIRIN1	2.53062	ENSG00000145191	EIF2B5	1.92044	ENSG00000148175	STOM	1.62131	ENSG00000114423	CBLB	0.994993
ENSG00000143549	TPM3	2.51767	ENSG00000141696	LEPREL4	1.90092	ENSG00000198668	CALM1	1.61679	ENSG00000177042	TMEM80	0.98137
ENSG00000143549	TPM3	2.51767	ENSG00000089006	SNX5	1.89846	ENSG00000196233	LCOR	1.58929	ENSG00000177042	TMEM80	0.98102
ENSG00000143549	TPM3	2.51565	ENSG00000155393	HEATR3	1.87028	ENSG00000186468	RPS23	1.57548	ENSG00000144645	OSBPL10	0.962798
ENSG00000143549	TPM3	2.5139	ENSG00000173418	NAA20	1.86227	ENSG00000087088	BAX	1.54127	ENSG00000065809	FAM107B	0.955068
ENSG00000138081	FBXO11	2.50771	ENSG00000112773	FAM46A	1.84828	ENSG00000065491	TBC1D22B	1.47314	ENSG00000065809	FAM107B	0.955068
ENSG00000170759	KIF5B	2.50574	ENSG00000100141	NA	1.8471	ENSG00000065491	TBC1D22B	1.47314	ENSG00000065809	FAM107B	0.91381
ENSG00000143549	TPM3	2.50396	ENSG00000178860	MSC	1.84603	ENSG00000184047	DIABLO	1.46547	ENSG00000144451	SPAG16	0.912467
ENSG00000091436	AC013461.1	2.50004	ENSG00000198171	DDRGK1	1.84558	ENSG00000100612	DHRS7	1.45687	ENSG00000143669	LYST	0.900759
ENSG00000197746	PSAP	2.49557	ENSG00000198171	DDRGK1	1.84052	ENSG00000114416	FXR1	1.43825	ENSG00000165806	CASP7	0.882402
ENSG00000143153	ATP1B1	2.48795	ENSG00000124299	PEPD	1.83985	ENSG00000134363	FST	1.41107	ENSG00000188690	UROS	0.86184
ENSG00000143153	ATP1B1	2.48779	ENSG00000089006	SNX5	1.82587	ENSG00000164902	PHAX	1.40428	ENSG00000112576	CCND3	0.846587
ENSG00000116209	TMEM59	2.48617	ENSG00000124193	SRSF6	1.81578	ENSG00000134363	FST	1.39232	ENSG00000100335	SMCR7L	0.835161
ENSG00000106682	EIF4H	2.48345	ENSG00000185716	C16orf52	1.80528	ENSG00000112655	PTK7	1.39013	ENSG00000100106	TRIOBP	0.834164
ENSG00000106682	EIF4H	2.48258	ENSG00000198231	DDX42	1.79362	ENSG00000130513	GDF15	1.37459	ENSG00000100106	TRIOBP	0.834164
ENSG00000156642	NPTN	2.47525	ENSG00000180198	RCC1	1.77269	ENSG00000181026	AEN	1.35836	ENSG00000100106	TRIOBP	0.833116
ENSG00000156642	NPTN	2.47508	ENSG00000160799	CCDC12	1.76732	ENSG00000172845	SP3	1.35529	ENSG00000124151	NCOA3	0.83178
ENSG00000197746	PSAP	2.4739	ENSG00000134363	FST	1.73495	ENSG00000154719	MRPL39	1.35303	ENSG00000124151	NCOA3	0.830897
ENSG00000164070	HSPA4L	2.46686	ENSG00000180198	RCC1	1.72624	ENSG00000135679	MDM2	1.33873	ENSG00000124151	NCOA3	0.829082
ENSG00000163071	SPATA18	2.46363	ENSG00000167685	ZNF444	1.71845	ENSG00000160629	NA	1.28659	ENSG00000122218	COPA	0.818851
ENSG00000131080	EDA2R	2.45857	ENSG00000198355	PIM3	1.71744	ENSG00000170385	SLC30A1	1.28129	ENSG00000100234	TIMP3	0.762624
ENSG00000155744	FAM126B	2.45795	ENSG00000198355	PIM3	1.70693	ENSG00000204899	MZT1	1.25458	ENSG00000196865	NHLRC2	0.736567
ENSG00000118680	MYL12B	2.4548	ENSG00000185324	CDK10	1.70683	ENSG00000083896	YTHDC1	1.23674	ENSG00000151461	UPF2	0.719278
ENSG00000138081	FBXO11	2.44711	ENSG00000091844	RGS17	1.69877	ENSG00000133316	WDR74	1.18485	ENSG00000197965	MPZL1	0.714112
ENSG00000124422	USP22	2.44058	ENSG00000124193	SRSF6	1.69834	ENSG00000120738	EGR1	1.18169	ENSG00000197965	MPZL1	0.714105
ENSG00000142867	BCL10	2.44036	ENSG00000035681	NSMAF	1.6983	ENSG00000133316	WDR74	1.16873	ENSG00000164008	C1orf50	0.710986
ENSG00000174574	AKIRIN1	2.43308	ENSG00000124370	MCEE	1.69661	ENSG00000112249	ASCC3	1.15811	ENSG00000128656	CHN1	0.710966
ENSG00000143164	DCAF6	2.42936	ENSG00000162194	C11orf48	1.69015	ENSG00000112249	ASCC3	1.15811	ENSG00000027001	MIPEP	0.693124
ENSG00000091436	AC013461.1	2.41641	ENSG00000198171	DDRGK1	1.66678	ENSG00000155096	AZIN1	1.13527	ENSG00000197965	MPZL1	0.681023
ENSG00000129968	FAM108A1	2.41076	ENSG00000141696	LEPREL4	1.66507	ENSG00000141510	TP53	1.13328	ENSG00000151748	SAV1	0.681019
ENSG00000197746	PSAP	2.40706	ENSG00000149557	FEZ1	1.66165	ENSG00000172738	TMEM217	1.12416	ENSG00000197965	MPZL1	0.675892
ENSG00000138081	FBXO11	2.38695	ENSG00000159921	GNE	1.65761	ENSG00000172831	CES2	1.09702	ENSG00000215012	C22orf29	0.67453
ENSG00000179021	C3orf38	2.3717	ENSG00000126456	IRF3	1.65327	ENSG00000127955	GNAI1	1.0653	ENSG00000188690	UROS	0.660356
ENSG00000002834	LASP1	2.36739	ENSG00000174851	YIF1A	1.62717	ENSG00000101856	PGRMC1	1.05947	ENSG00000157350	ST3GAL2	0.659956
ENSG00000113758	DBN1	2.36211	ENSG00000186141	POLR3C	1.62377	ENSG00000124795	DEK	1.04973	ENSG00000165806	CASP7	0.658951
ENSG00000113758	DBN1	2.35098	ENSG00000174851	YIF1A	1.6235	ENSG00000124795	DEK	1.04973	ENSG00000119321	FKBP15	0.631745
ENSG00000213190	MLLT11	2.34664	ENSG00000068438	FTSJ1	1.5987	ENSG00000060138	CSDA	1.00751	ENSG00000160345	C9orf116	0.630143
ENSG00000189241	TSPYL1	2.33901	ENSG00000168275	C1orf31	1.59769	ENSG00000080823	MOK	0.984211	ENSG00000040531	CTNS	0.627771
ENSG00000105404	RABAC1	2.33476	ENSG00000185324	CDK10	1.59746	ENSG00000155463	OXA1L	0.960976	ENSG00000157110	RBPMS	0.621795
ENSG00000139617	RP11-298P3.4	2.33411	ENSG00000182944	EWSR1	1.59606	ENSG00000106588	PSMA2	0.947042	ENSG00000157110	RBPMS	0.621183
ENSG00000139617	RP11-298P3.4	2.33411	ENSG00000174851	YIF1A	1.59579	ENSG00000048392	RRM2B	0.934597	ENSG00000133030	MPRIP	0.616714
ENSG00000186591	UBE2H	2.30078	ENSG00000186141	POLR3C	1.59114	ENSG00000134717	BTF3L4	0.924697	ENSG00000133030	MPRIP	0.616271
ENSG00000172667	ZMAT3	2.29861	ENSG00000114270	COL7A1	1.58157	ENSG00000188342	GTF2F2	0.862023	ENSG00000116584	ARHGEF2	0.614981
ENSG00000163527	STT3B	2.29792	ENSG00000116560	SFPQ	1.57864	ENSG00000188342	GTF2F2	0.848626	ENSG00000101974	ATP11C	0.605398
ENSG00000107362	FAM108B1	2.29714	ENSG00000103043	VAC14	1.5714	ENSG00000119318	RAD23B	0.833962	ENSG00000151461	UPF2	0.59825
ENSG00000071994	PDCD2	2.28736	ENSG00000175826	CTDNEP1	1.56426	ENSG00000110811	LEPREL2	0.833289	ENSG00000103353	UBFD1	0.581759
ENSG00000113758	DBN1	2.28413	ENSG00000135919	SERPINE2	1.55411	ENSG00000162772	ATF3	0.83294	ENSG00000100335	SMCR7L	0.56417
ENSG00000102401	ARMCX3	2.27618	ENSG00000008952	SEC62	1.55293	ENSG00000119318	RAD23B	0.832545	ENSG00000013523	ANGEL1	0.559615
ENSG00000113758	DBN1	2.27376	ENSG00000172890	NADSYN1	1.52807	ENSG00000110811	LEPREL2	0.821007	ENSG00000165806	CASP7	0.548342
ENSG00000115762	PLEKHB2	2.26971	ENSG00000144802	NFKBIZ	1.52598	ENSG00000060138	CSDA	0.813183	ENSG00000213949	ITGA1	0.545963
ENSG00000071994	PDCD2	2.26293	ENSG00000204344	STK19	1.51326	ENSG00000204576	PRR3	0.807233	ENSG00000165806	CASP7	0.512987
ENSG00000073578	SDHA	2.23133	ENSG00000132323	ILKAP	1.50312	ENSG00000162607	USP1	0.780293	ENSG00000103353	UBFD1	0.505793
ENSG00000167196	FBXO22	2.22527	ENSG00000148341	SH3GLB2	1.48232	ENSG00000198876	DCAF12	0.779142	ENSG00000089639	GMIP	0.470087
ENSG00000197746	PSAP	2.21986	ENSG00000148341	SH3GLB2	1.47758	ENSG00000105708	ZNF14	0.765926	ENSG00000136280	CCM2	0.46465
ENSG00000116497	S100PBP	2.21621	ENSG00000159921	GNE	1.47487	ENSG00000196975	ANXA4	0.753996	ENSG00000124198	ARFGEF2	0.463847
ENSG00000090487	SPG21	2.20581	ENSG00000141456	PELP1	1.46221	ENSG00000185838	GNB1L	0.746743	ENSG00000068878	PSME4	0.407876
ENSG00000064726	BTBD1	2.20416	ENSG00000105698	USF2	1.45754	ENSG00000138760	SCARB2	0.722494	ENSG00000100234	TIMP3	0.405075
ENSG00000064726	BTBD1	2.20413	ENSG00000148341	SH3GLB2	1.44734	ENSG00000120963	ZNF706	0.71932	ENSG00000068878	PSME4	0.382515
ENSG00000010072	C1orf124	2.19383	ENSG00000126602	TRAP1	1.44602	ENSG00000004975	DVL2	0.702269	ENSG00000175931	UBE2O	0.370049
ENSG00000010072	C1orf124	2.18207	ENSG00000136928	GABBR2	1.4434	ENSG00000162607	USP1	0.700844	ENSG00000065485	PDIA5	0.365638
ENSG00000116251	RPL22	2.17216	ENSG00000071655	MBD3	1.41767	ENSG00000026103	FAS	0.688849	ENSG00000104081	BMF	0.348283
ENSG00000144713	RPL32	2.14543	ENSG00000138735	PDE5A	1.41055	ENSG00000183496	MEX3B	0.658443	ENSG00000183814	LIN9	0.320759
ENSG00000149187	CELF1	2.13569	ENSG00000172269	DPAGT1	1.40534	ENSG00000124942	AHNAK	0.626252	ENSG00000123643	SLC36A1	0.293799
ENSG00000166130	IKBIP	2.11966	ENSG00000196642	C9orf86	1.40068	ENSG00000123562	MORF4L2	0.624233	ENSG00000182287	AP1S2	0.279008
ENSG00000186591	UBE2H	2.11732	ENSG00000175826	CTDNEP1	1.39904	ENSG00000137942	FNBP1L	0.62075	ENSG00000073169	RP3-402G11.5	0.246729
ENSG00000184009	ACTG1	2.11307	ENSG00000170153	RNF150	1.39708	ENSG00000123562	MORF4L2	0.6079	ENSG00000144645	OSBPL10	0.233569
ENSG00000164924	YWHAZ	2.11213	ENSG00000146576	C7orf26	1.39687	ENSG00000162772	ATF3	0.607679	ENSG00000145782	ATG12	0.228265
ENSG00000146112	PPP1R18	2.11107	ENSG00000068438	FTSJ1	1.39228	ENSG00000187514	PTMA	0.567707	ENSG00000107862	GBF1	0.217482
ENSG00000102401	ARMCX3	2.10952	ENSG00000168884	TNIP2	1.39045	ENSG00000187514	PTMA	0.56235	ENSG00000174099	MSRB3	0.217256
ENSG00000170606	HSPA4	2.09901	ENSG00000144802	NFKBIZ	1.38668	ENSG00000187514	PTMA	0.562186	ENSG00000167693	NXN	0.199412
ENSG00000137713	PPP2R1B	2.09528	ENSG00000179295	PTPN11	1.38585	ENSG00000187514	PTMA	0.562067	ENSG00000144824	PHLDB2	0.175685
ENSG00000100097	LGALS1	2.09475	ENSG00000154832	CXXC1	1.38276	ENSG00000048392	RRM2B	0.555195	ENSG00000105993	DNAJB6	0.174481
ENSG00000163683	C4orf34	2.08949	ENSG00000182944	EWSR1	1.37131	ENSG00000168724	DNAJC21	0.539729	ENSG00000185262	FAM100B	0.132305
ENSG00000140937	CDH11	2.05351	ENSG00000131373	HACL1	1.37057	ENSG00000198876	DCAF12	0.538382	ENSG00000182287	AP1S2	0.122452
ENSG00000140937	CDH11	2.05351	ENSG00000182810	DDX28	1.3635	ENSG00000198563	DDX39B	0.523078	ENSG00000182287	AP1S2	0.105443
ENSG00000116497	S100PBP	2.04528	ENSG00000121297	TSHZ3	1.36044	ENSG00000166923	GREM1	0.520812	ENSG00000010404	IDS	0.0966462
ENSG00000143164	DCAF6	2.04493	ENSG00000186666	BCDIN3D	1.35736	ENSG00000092096	SLC22A17	0.519427	ENSG00000177663	IL17RA	0.0945004
ENSG00000142669	SH3BGRL3	2.03544	ENSG00000071655	MBD3	1.35703	ENSG00000092096	SLC22A17	0.519427	ENSG00000122870	BICC1	0.0619392
ENSG00000123983	ACSL3	2.00109	ENSG00000127774	TMEM93	1.33778	ENSG00000141510	TP53	0.519074	ENSG00000010404	IDS	0.0487841
ENSG00000144713	RPL32	1.98234	ENSG00000127774	TMEM93	1.33778	ENSG00000127528	KLF2	0.518842	ENSG00000173915	USMG5	0.0367395
ENSG00000180667	YOD1	1.97964	ENSG00000092847	EIF2C1	1.33331	ENSG00000143924	EML4	0.502565	ENSG00000173915	USMG5	0.0367395
ENSG00000102882	MAPK3	1.95651	ENSG00000100357	NA	1.32572	ENSG00000134717	BTF3L4	0.49631	ENSG00000110435	PDHX	0.0361277
ENSG00000198876	DCAF12	1.95379	ENSG00000143303	RRNAD1	1.30431	ENSG00000134717	BTF3L4	0.496261	ENSG00000215012	C22orf29	0.0272108
ENSG00000014216	CAPN1	1.95135	ENSG00000100141	NA	1.29577	ENSG00000143924	EML4	0.494536	ENSG00000147382	FAM58A	0.0269141
ENSG00000117758	STX12	1.94575	ENSG00000113657	DPYSL3	1.2953	ENSG00000187109	NAP1L1	0.493974	ENSG00000147382	FAM58A	0.0269141
ENSG00000158604	TMED4	1.91332	ENSG00000164610	RP9	1.28895	ENSG00000170348	TMED10	0.488384	ENSG00000147382	FAM58A	0.0269141
ENSG00000080546	SESN1	1.90263	ENSG00000100357	NA	1.27391	ENSG00000137942	FNBP1L	0.483003	ENSG00000173915	USMG5	0.0259278
ENSG00000130741	EIF2S3	1.89893	ENSG00000168404	MLKL	1.26182	ENSG00000162521	RBBP4	0.467773	ENSG00000147382	FAM58A	0.0207403
ENSG00000151292	CSNK1G3	1.89666	ENSG00000196642	C9orf86	1.25635	ENSG00000092096	SLC22A17	0.464084	ENSG00000215012	C22orf29	0.0186316
ENSG00000070831	CDC42	1.88628	ENSG00000069399	BCL3	1.23794	ENSG00000162521	RBBP4	0.463643	ENSG00000162994	C2orf63	0.00518708
ENSG00000125304	TM9SF2	1.87992	ENSG00000163866	C1orf212	1.23324	ENSG00000162521	RBBP4	0.463643	ENSG00000188706	ZDHHC9	-0.0353186
ENSG00000102882	MAPK3	1.87745	ENSG00000048162	NOP16	1.20357	ENSG00000139617	RP11-298P3.4	0.459075	ENSG00000188706	ZDHHC9	-0.0353186
ENSG00000180398	MCFD2	1.871	ENSG00000125503	PPP1R12C	1.19746	ENSG00000139617	RP11-298P3.4	0.459075	ENSG00000013455	NA	-0.0354671
ENSG00000180398	MCFD2	1.86238	ENSG00000069399	BCL3	1.19675	ENSG00000183943	PRKX	0.457798	ENSG00000006576	PHTF2	-0.0499639
ENSG00000102882	MAPK3	1.86134	ENSG00000132522	GPS2	1.1884	ENSG00000108468	CBX1	0.441696	ENSG00000131269	ABCB7	-0.0666871
ENSG00000180398	MCFD2	1.86002	ENSG00000182934	SRPR	1.18742	ENSG00000038427	VCAN	0.439409	ENSG00000131504	DIAPH1	-0.0714446
ENSG00000180398	MCFD2	1.85582	ENSG00000168275	C1orf31	1.18682	ENSG00000162772	ATF3	0.439115	ENSG00000131504	DIAPH1	-0.0714446
ENSG00000115762	PLEKHB2	1.84857	ENSG00000173653	RCE1	1.16177	ENSG00000159388	BTG2	0.434218	ENSG00000183814	LIN9	-0.0824004
ENSG00000102882	MAPK3	1.82092	ENSG00000131373	HACL1	1.16099	ENSG00000143924	EML4	0.428437	ENSG00000131504	DIAPH1	-0.0888991
ENSG00000146457	WTAP	1.81294	ENSG00000162385	MAGOH	1.1608	ENSG00000112029	FBXO5	0.415702	ENSG00000094880	CDC23	-0.0960206
ENSG00000164938	TP53INP1	1.81106	ENSG00000182944	EWSR1	1.1601	ENSG00000106829	TLE4	0.414581	ENSG00000131504	DIAPH1	-0.0993702
ENSG00000110429	FBXO3	1.80029	ENSG00000095319	NUP188	1.15509	ENSG00000158201	ABHD3	0.412653	ENSG00000162994	C2orf63	-0.0995411
ENSG00000170836	PPM1D	1.7993	ENSG00000141499	WRAP53	1.155	ENSG00000011201	KAL1	0.390218	ENSG00000162994	C2orf63	-0.0995411
ENSG00000134255	CEPT1	1.79903	ENSG00000168275	C1orf31	1.15486	ENSG00000115239	ASB3	0.358682	ENSG00000151834	GABRA2	-0.109876
ENSG00000090686	USP48	1.79661	ENSG00000162385	MAGOH	1.15306	ENSG00000115239	ASB3	0.358682	ENSG00000100503	NIN	-0.111427
ENSG00000010278	CD9	1.7954	ENSG00000121068	TBX2	1.15081	ENSG00000162627	SNX7	0.354404	ENSG00000100503	NIN	-0.111489
ENSG00000170836	PPM1D	1.78964	ENSG00000163867	ZMYM6	1.14327	ENSG00000143924	EML4	0.352739	ENSG00000164209	SLC25A46	-0.128358
ENSG00000174307	PHLDA3	1.7855	ENSG00000136732	GYPC	1.14309	ENSG00000115758	ODC1	0.352591	ENSG00000182118	FAM89A	-0.130893
ENSG00000148700	ADD3	1.78388	ENSG00000121297	TSHZ3	1.13812	ENSG00000198563	DDX39B	0.344157	ENSG00000164209	SLC25A46	-0.130917
ENSG00000106367	AP1S1	1.78285	ENSG00000136732	GYPC	1.13659	ENSG00000124762	CDKN1A	0.34381	ENSG00000183814	LIN9	-0.132568
ENSG00000106367	AP1S1	1.78201	ENSG00000185104	FAF1	1.13478	ENSG00000124762	CDKN1A	0.34381	ENSG00000100418	PPPDE2	-0.152262
ENSG00000070831	CDC42	1.77998	ENSG00000132664	POLR3F	1.12972	ENSG00000189369	GSPT2	0.32888	ENSG00000131269	ABCB7	-0.159621
ENSG00000102401	ARMCX3	1.77851	ENSG00000139637	C12orf10	1.11222	ENSG00000115446	UNC50	0.316815	ENSG00000169905	TOR1AIP2	-0.176844
ENSG00000102781	KATNAL1	1.77817	ENSG00000079739	PGM1	1.10141	ENSG00000115446	UNC50	0.316815	ENSG00000114648	KLHL18	-0.1791
ENSG00000010072	C1orf124	1.77291	ENSG00000167264	DUS2L	1.09766	ENSG00000120889	TNFRSF10B	0.310444	ENSG00000138190	EXOC6	-0.183447
ENSG00000142669	SH3BGRL3	1.77128	ENSG00000182944	EWSR1	1.08985	ENSG00000105928	DFNA5	0.310281	ENSG00000161638	ITGA5	-0.192465
ENSG00000010072	C1orf124	1.76477	ENSG00000125656	CLPP	1.0886	ENSG00000163071	SPATA18	0.28785	ENSG00000170584	NUDCD2	-0.202164
ENSG00000011566	MAP4K3	1.75726	ENSG00000115541	HSPE1	1.08575	ENSG00000196072	BLOC1S2	0.279401	ENSG00000073169	RP3-402G11.5	-0.213467
ENSG00000139921	TMX1	1.75663	ENSG00000112306	RPS12	1.08333	ENSG00000196072	BLOC1S2	0.279401	ENSG00000162994	C2orf63	-0.250141
ENSG00000174307	PHLDA3	1.7511	ENSG00000144029	MRPS5	1.07406	ENSG00000196072	BLOC1S2	0.279401	ENSG00000167600	CYP2S1	-0.255096
ENSG00000070831	CDC42	1.74183	ENSG00000163867	ZMYM6	1.0706	ENSG00000106829	TLE4	0.278783	ENSG00000167600	CYP2S1	-0.255096
ENSG00000166130	IKBIP	1.73167	ENSG00000092010	PSME1	1.06295	ENSG00000162627	SNX7	0.275282	ENSG00000082146	STRADB	-0.293343
ENSG00000135250	SRPK2	1.72688	ENSG00000177600	RPLP2	1.06123	ENSG00000115641	FHL2	0.270098	ENSG00000105419	MEIS3	-0.308971
ENSG00000156804	FBXO32	1.72486	ENSG00000071462	WBSCR22	1.06089	ENSG00000104164	PLDN	0.269922	ENSG00000154096	THY1	-0.310375
ENSG00000164024	METAP1	1.71326	ENSG00000155957	TMBIM4	1.05883	ENSG00000115641	FHL2	0.267736	ENSG00000173915	USMG5	-0.316714
ENSG00000116497	S100PBP	1.71061	ENSG00000074356	C17orf85	1.05857	ENSG00000115641	FHL2	0.266871	ENSG00000076067	RBMS2	-0.320646
ENSG00000130513	GDF15	1.7033	ENSG00000083828	ZNF586	1.05684	ENSG00000115641	FHL2	0.266561	ENSG00000113269	RNF130	-0.327589
ENSG00000105887	MTPN	1.69268	ENSG00000122861	PLAU	1.05498	ENSG00000184083	FAM120C	0.263055	ENSG00000113269	RNF130	-0.327589
ENSG00000119729	RHOQ	1.68602	ENSG00000115541	HSPE1	1.05471	ENSG00000184083	FAM120C	0.263055	ENSG00000160551	TAOK1	-0.332924
ENSG00000126070	EIF2C3	1.68417	ENSG00000196642	C9orf86	1.05278	ENSG00000115641	FHL2	0.259147	ENSG00000145545	SRD5A1	-0.352016
ENSG00000140157	NIPA2	1.68055	ENSG00000124145	SDC4	1.04892	ENSG00000106829	TLE4	0.258282	ENSG00000107672	NSMCE4A	-0.352587
ENSG00000146112	PPP1R18	1.6782	ENSG00000136718	IMP4	1.03347	ENSG00000129084	PSMA1	0.252049	ENSG00000139567	ACVRL1	-0.352844
ENSG00000078237	C12orf5	1.6775	ENSG00000136718	IMP4	1.03347	ENSG00000106367	AP1S1	0.250993	ENSG00000137878	GCOM1	-0.352874
ENSG00000113328	CCNG1	1.67071	ENSG00000168268	NT5DC2	1.03025	ENSG00000172716	SLFN11	0.2343	ENSG00000137878	GCOM1	-0.354313
ENSG00000168003	SLC3A2	1.66467	ENSG00000136732	GYPC	1.02367	ENSG00000013441	CLK1	0.216609	ENSG00000135503	ACVR1B	-0.362511
ENSG00000077809	GTF2I	1.65886	ENSG00000186283	TOR3A	1.01886	ENSG00000187514	PTMA	0.214867	ENSG00000169136	ATF5	-0.365597
ENSG00000141510	TP53	1.65045	ENSG00000136732	GYPC	1.01773	ENSG00000115317	HTRA2	0.211148	ENSG00000182118	FAM89A	-0.373489
ENSG00000110429	FBXO3	1.64741	ENSG00000083828	ZNF586	1.01765	ENSG00000013441	CLK1	0.202889	ENSG00000116584	ARHGEF2	-0.376011
ENSG00000070831	CDC42	1.64737	ENSG00000113657	DPYSL3	1.01568	ENSG00000162627	SNX7	0.196575	ENSG00000114779	ABHD14B	-0.395512
ENSG00000214882	NA	1.64718	ENSG00000159202	UBE2Z	1.01306	ENSG00000168517	HEXIM2	0.194306	ENSG00000114779	ABHD14B	-0.395512
ENSG00000152601	MBNL1	1.6447	ENSG00000179041	RRS1	0.996134	ENSG00000135486	HNRNPA1	0.190774	ENSG00000188706	ZDHHC9	-0.399445
ENSG00000079459	FDFT1	1.63671	ENSG00000160948	VPS28	0.994567	ENSG00000135486	HNRNPA1	0.190676	ENSG00000059378	PARP12	-0.420163
ENSG00000164284	GRPEL2	1.63403	ENSG00000144029	MRPS5	0.983325	ENSG00000135679	MDM2	0.182462	ENSG00000144481	TRPM8	-0.428825
ENSG00000135250	SRPK2	1.6339	ENSG00000130309	GLT25D1	0.97987	ENSG00000124762	CDKN1A	0.172946	ENSG00000150867	PIP4K2A	-0.450739
ENSG00000119729	RHOQ	1.63368	ENSG00000130255	RPL36	0.962979	ENSG00000124762	CDKN1A	0.172946	ENSG00000132541	HRSP12	-0.455003
ENSG00000116717	GADD45A	1.61014	ENSG00000169908	TM4SF1	0.959784	ENSG00000167526	RPL13	0.17289	ENSG00000107672	NSMCE4A	-0.47198
ENSG00000176102	CSTF3	1.60544	ENSG00000167978	SRRM2	0.95755	ENSG00000196975	ANXA4	0.167509	ENSG00000109572	CLCN3	-0.475495
ENSG00000112249	ASCC3	1.59783	ENSG00000136718	IMP4	0.952399	ENSG00000167526	RPL13	0.164989	ENSG00000114779	ABHD14B	-0.482904
ENSG00000144713	RPL32	1.59006	ENSG00000130024	PHF10	0.947148	ENSG00000159140	SON	0.15769	ENSG00000162994	C2orf63	-0.490736
ENSG00000151239	TWF1	1.58804	ENSG00000130024	PHF10	0.947148	ENSG00000159140	SON	0.151719	ENSG00000087111	PIGS	-0.509895
ENSG00000186063	AIDA	1.58287	ENSG00000170291	C17orf81	0.942065	ENSG00000198408	MGEA5	0.14799	ENSG00000087111	PIGS	-0.509895
ENSG00000138760	SCARB2	1.56813	ENSG00000099624	ATP5D	0.941468	ENSG00000106829	TLE4	0.146432	ENSG00000078070	MCCC1	-0.526512
ENSG00000113328	CCNG1	1.56693	ENSG00000149557	FEZ1	0.938695	ENSG00000198393	ZNF26	0.131372	ENSG00000089723	OTUB2	-0.55108
ENSG00000105887	MTPN	1.55907	ENSG00000151148	UBE3B	0.934091	ENSG00000075415	SLC25A3	0.128227	ENSG00000089723	OTUB2	-0.551083
ENSG00000148908	RGS10	1.55828	ENSG00000131873	CHSY1	0.927511	ENSG00000177606	JUN	0.126717	ENSG00000089723	OTUB2	-0.551705
ENSG00000151414	NEK7	1.55291	ENSG00000130159	ECSIT	0.923597	ENSG00000125968	ID1	0.125139	ENSG00000157445	CACNA2D3	-0.55328
ENSG00000198668	CALM1	1.54989	ENSG00000204576	PRR3	0.914142	ENSG00000075415	SLC25A3	0.116009	ENSG00000173915	USMG5	-0.56817
ENSG00000153250	RBMS1	1.54903	ENSG00000115541	HSPE1	0.908343	ENSG00000080546	SESN1	0.113724	ENSG00000138613	APH1B	-0.578911
ENSG00000102024	PLS3	1.54549	ENSG00000171307	ZDHHC16	0.907429	ENSG00000119471	HSDL2	0.100618	ENSG00000152749	GPR180	-0.582812
ENSG00000186063	AIDA	1.54486	ENSG00000171703	TCEA2	0.907314	ENSG00000179604	CDC42EP4	0.0878275	ENSG00000087884	C11orf67	-0.586034
ENSG00000102024	PLS3	1.54072	ENSG00000130255	RPL36	0.895679	ENSG00000116251	RPL22	0.0814218	ENSG00000087510	TFAP2C	-0.598189
ENSG00000085365	SCAMP1	1.5372	ENSG00000159202	UBE2Z	0.887863	ENSG00000149792	MRPL49	0.0788062	ENSG00000082805	ERC1	-0.604238
ENSG00000155096	AZIN1	1.52684	ENSG00000104613	INTS10	0.886844	ENSG00000185838	GNB1L	0.0760558	ENSG00000082805	ERC1	-0.609806
ENSG00000130429	ARPC1B	1.526	ENSG00000140688	C16orf58	0.885755	ENSG00000142949	PTPRF	0.0663017	ENSG00000163719	MTMR14	-0.610694
ENSG00000155090	KLF10	1.52209	ENSG00000159202	UBE2Z	0.884387	ENSG00000137338	PGBD1	0.0562498	ENSG00000198648	STK39	-0.643178
ENSG00000180398	MCFD2	1.50196	ENSG00000159202	UBE2Z	0.884238	ENSG00000100101	NOL12	0.0522265	ENSG00000157344	NA	-0.655018
ENSG00000134255	CEPT1	1.48671	ENSG00000120314	WDR55	0.883641	ENSG00000172716	SLFN11	0.0416183	ENSG00000052841	TTC17	-0.677639
ENSG00000144713	RPL32	1.48609	ENSG00000112306	RPS12	0.873772	ENSG00000185838	GNB1L	0.040812	ENSG00000100280	AP1B1	-0.688517
ENSG00000174574	AKIRIN1	1.47022	ENSG00000100010	NA	0.871153	ENSG00000108468	CBX1	0.03841	ENSG00000128656	CHN1	-0.691943
ENSG00000127955	GNAI1	1.46495	ENSG00000143179	UCK2	0.864964	ENSG00000187109	NAP1L1	0.0235736	ENSG00000164187	LMBRD2	-0.707652
ENSG00000180398	MCFD2	1.45891	ENSG00000163867	ZMYM6	0.863442	ENSG00000136451	VEZF1	0.000834997	ENSG00000151834	GABRA2	-0.707985
ENSG00000170340	B3GNT2	1.45626	ENSG00000104723	TUSC3	0.862304	ENSG00000187514	PTMA	-2.22116961565674e-05	ENSG00000198040	ZNF84	-0.710114
ENSG00000119280	C1orf198	1.44552	ENSG00000170291	C17orf81	0.857268	ENSG00000149557	FEZ1	-0.0113851	ENSG00000166446	CDYL2	-0.716219
ENSG00000151239	TWF1	1.44303	ENSG00000165733	BMS1	0.835055	ENSG00000149557	FEZ1	-0.0167792	ENSG00000185127	C6orf120	-0.725453
ENSG00000090316	MAEA	1.43885	ENSG00000204977	TRIM13	0.833565	ENSG00000090686	USP48	-0.0244528	ENSG00000166855	CLPX	-0.737848
ENSG00000117335	CD46	1.43271	ENSG00000092096	SLC22A17	0.820313	ENSG00000135679	MDM2	-0.0447072	ENSG00000119777	TMEM214	-0.750537
ENSG00000174574	AKIRIN1	1.43059	ENSG00000100908	FAM158A	0.8164	ENSG00000099284	H2AFY2	-0.0545384	ENSG00000163376	KBTBD8	-0.757599
ENSG00000090316	MAEA	1.42953	ENSG00000104723	TUSC3	0.81372	ENSG00000115758	ODC1	-0.0937318	ENSG00000064692	SNCAIP	-0.764491
ENSG00000112249	ASCC3	1.41953	ENSG00000026297	RNASET2	0.809527	ENSG00000176912	C18orf56	-0.11451	ENSG00000104067	TJP1	-0.800418
ENSG00000138032	PPM1B	1.41774	ENSG00000171307	ZDHHC16	0.805891	ENSG00000149557	FEZ1	-0.115534	ENSG00000104067	TJP1	-0.81133
ENSG00000138032	PPM1B	1.41774	ENSG00000136244	IL6	0.805384	ENSG00000149557	FEZ1	-0.120664	ENSG00000124570	SERPINB6	-0.822627
ENSG00000164924	YWHAZ	1.41338	ENSG00000171307	ZDHHC16	0.80313	ENSG00000164331	ANKRA2	-0.12974	ENSG00000104067	TJP1	-0.825325
ENSG00000164924	YWHAZ	1.40652	ENSG00000136244	IL6	0.798652	ENSG00000188739	RBM34	-0.133465	ENSG00000132824	SERINC3	-0.826377
ENSG00000120868	APAF1	1.40401	ENSG00000144283	PKP4	0.793941	ENSG00000152229	PSTPIP2	-0.13351	ENSG00000107021	TBC1D13	-0.852947
ENSG00000039523	FAM65A	1.40272	ENSG00000179295	PTPN11	0.790842	ENSG00000152229	PSTPIP2	-0.13351	ENSG00000154589	LY96	-0.860616
ENSG00000010072	C1orf124	1.40233	ENSG00000104723	TUSC3	0.789004	ENSG00000168487	BMP1	-0.135608	ENSG00000157184	CPT2	-0.865825
ENSG00000172380	GNG12	1.3866	ENSG00000159202	UBE2Z	0.769665	ENSG00000174775	HRAS	-0.141381	ENSG00000166446	CDYL2	-0.865902
ENSG00000107438	PDLIM1	1.38227	ENSG00000159202	UBE2Z	0.769527	ENSG00000174775	HRAS	-0.141381	ENSG00000151792	NA	-0.867844
ENSG00000175505	CLCF1	1.38203	ENSG00000133256	PDE6B	0.767991	ENSG00000204576	PRR3	-0.145047	ENSG00000135074	ADAM19	-0.872709
ENSG00000118680	MYL12B	1.37844	ENSG00000163867	ZMYM6	0.764444	ENSG00000117335	CD46	-0.145504	ENSG00000121879	PIK3CA	-0.877619
ENSG00000144118	RALB	1.36951	ENSG00000141965	FEM1A	0.76318	ENSG00000168487	BMP1	-0.148663	ENSG00000133424	LARGE	-0.877754
ENSG00000005100	DHX33	1.35993	ENSG00000197785	ATAD3A	0.761835	ENSG00000182916	TCEAL7	-0.180737	ENSG00000179820	MYADM	-0.882126
ENSG00000119801	YPEL5	1.356	ENSG00000092096	SLC22A17	0.75939	ENSG00000174775	HRAS	-0.187725	ENSG00000120937	NPPB	-0.882207
ENSG00000010404	IDS	1.34424	ENSG00000141499	WRAP53	0.758682	ENSG00000113649	TCERG1	-0.194811	ENSG00000159714	ZDHHC1	-0.906095
ENSG00000066651	TRMT11	1.34145	ENSG00000071243	ING3	0.755847	ENSG00000143499	SMYD2	-0.19864	ENSG00000077147	TM9SF3	-0.909097
ENSG00000066651	TRMT11	1.34145	ENSG00000181915	ADO	0.755794	ENSG00000173113	TRMT112	-0.21742	ENSG00000064692	SNCAIP	-0.909321
ENSG00000126858	RHOT1	1.34036	ENSG00000089006	SNX5	0.749775	ENSG00000112029	FBXO5	-0.219368	ENSG00000174939	ASPHD1	-0.91999
ENSG00000066651	TRMT11	1.33883	ENSG00000120314	WDR55	0.741949	ENSG00000178184	PARD6G	-0.226779	ENSG00000144724	PTPRG	-0.921851
ENSG00000171552	BCL2L1	1.32999	ENSG00000135775	COG2	0.740474	ENSG00000174437	ATP2A2	-0.23604	ENSG00000124570	SERPINB6	-0.937002
ENSG00000158290	CUL4B	1.3271	ENSG00000170270	C14orf142	0.73915	ENSG00000067066	SP100	-0.239547	ENSG00000187173	LCE2A	-0.941714
ENSG00000189376	C8orf76	1.32385	ENSG00000173349	SFT2D3	0.733066	ENSG00000099284	H2AFY2	-0.24619	ENSG00000164032	H2AFZ	-0.953673
ENSG00000144118	RALB	1.31409	ENSG00000136244	IL6	0.731629	ENSG00000182916	TCEAL7	-0.254301	ENSG00000059377	TBXAS1	-0.954532
ENSG00000107372	ZFAND5	1.31264	ENSG00000196911	KPNA5	0.729967	ENSG00000119471	HSDL2	-0.262119	ENSG00000024048	UBR2	-0.966728
ENSG00000182534	MXRA7	1.31081	ENSG00000196911	KPNA5	0.729967	ENSG00000184838	PRR16	-0.263231	ENSG00000177409	SAMD9L	-0.967013
ENSG00000167977	KCTD5	1.3107	ENSG00000213339	QTRT1	0.72991	ENSG00000188739	RBM34	-0.266906	ENSG00000164494	PDSS2	-0.970641
ENSG00000120063	GNA13	1.30631	ENSG00000092096	SLC22A17	0.724854	ENSG00000083896	YTHDC1	-0.277466	ENSG00000011114	BTBD7	-0.975199
ENSG00000119801	YPEL5	1.30538	ENSG00000155957	TMBIM4	0.722791	ENSG00000092096	SLC22A17	-0.287174	ENSG00000116678	LEPR	-0.976074
ENSG00000115524	SF3B1	1.29833	ENSG00000125779	PANK2	0.7227	ENSG00000131669	NINJ1	-0.292188	ENSG00000064692	SNCAIP	-0.983635
ENSG00000115524	SF3B1	1.2955	ENSG00000100010	NA	0.722481	ENSG00000214265	SNURF	-0.29586	ENSG00000121904	CSMD2	-0.990082
ENSG00000138231	DBR1	1.29545	ENSG00000181027	FKRP	0.719011	ENSG00000132475	H3F3B	-0.305216	ENSG00000168040	FADD	-1.00335
ENSG00000071127	WDR1	1.29521	ENSG00000136244	IL6	0.717263	ENSG00000115446	UNC50	-0.306726	ENSG00000175899	A2M	-1.00418
ENSG00000071127	WDR1	1.28307	ENSG00000197785	ATAD3A	0.707967	ENSG00000184838	PRR16	-0.314781	ENSG00000108828	VAT1	-1.02314
ENSG00000100934	SEC23A	1.28214	ENSG00000153976	HS3ST3A1	0.705107	ENSG00000067066	SP100	-0.315192	ENSG00000180884	ZNF792	-1.02366
ENSG00000141510	TP53	1.27558	ENSG00000148484	RSU1	0.698951	ENSG00000067066	SP100	-0.315192	ENSG00000144481	TRPM8	-1.03323
ENSG00000151414	NEK7	1.27508	ENSG00000012983	MAP4K5	0.693479	ENSG00000174775	HRAS	-0.331323	ENSG00000133805	AMPD3	-1.04507
ENSG00000107372	ZFAND5	1.26718	ENSG00000171703	TCEA2	0.693012	ENSG00000151743	AMN1	-0.352269	ENSG00000108828	VAT1	-1.04627
ENSG00000107372	ZFAND5	1.26689	ENSG00000018699	TTC27	0.686522	ENSG00000214265	SNURF	-0.375926	ENSG00000184113	CLDN5	-1.05654
ENSG00000048392	RRM2B	1.26612	ENSG00000169660	HEXDC	0.685932	ENSG00000109466	KLHL2	-0.380776	ENSG00000155846	PPARGC1B	-1.06036
ENSG00000164924	YWHAZ	1.2656	ENSG00000175854	SWI5	0.668157	ENSG00000164050	PLXNB1	-0.399434	ENSG00000134955	SLC37A2	-1.06221
ENSG00000160691	SHC1	1.26545	ENSG00000171307	ZDHHC16	0.655549	ENSG00000130766	SESN2	-0.407093	ENSG00000178127	NDUFV2	-1.06883
ENSG00000099968	BCL2L13	1.25908	ENSG00000100504	PYGL	0.654995	ENSG00000196072	BLOC1S2	-0.409158	ENSG00000136167	LCP1	-1.07353
ENSG00000134717	BTF3L4	1.2498	ENSG00000162384	C1orf123	0.643207	ENSG00000109670	FBXW7	-0.414034	ENSG00000137073	UBAP2	-1.08705
ENSG00000134717	BTF3L4	1.24972	ENSG00000142687	KIAA0319L	0.640822	ENSG00000018189	RUFY3	-0.427176	ENSG00000011295	TTC19	-1.10673
ENSG00000148908	RGS10	1.2461	ENSG00000186283	TOR3A	0.639641	ENSG00000080824	HSP90AA1	-0.434739	ENSG00000155846	PPARGC1B	-1.10775
ENSG00000158290	CUL4B	1.24215	ENSG00000197345	MRPL21	0.638951	ENSG00000155463	OXA1L	-0.440487	ENSG00000164494	PDSS2	-1.11384
ENSG00000171552	BCL2L1	1.2287	ENSG00000177954	RPS27	0.638686	ENSG00000150630	VEGFC	-0.442254	ENSG00000181915	ADO	-1.11513
ENSG00000099968	BCL2L13	1.22422	ENSG00000164167	LSM6	0.634616	ENSG00000177879	AP3S1	-0.450509	ENSG00000169129	AFAP1L2	-1.13761
ENSG00000119801	YPEL5	1.224	ENSG00000136244	IL6	0.620994	ENSG00000138175	ARL3	-0.451242	ENSG00000131495	NDUFA2	-1.14567
ENSG00000010404	IDS	1.22034	ENSG00000181368	NA	0.618064	ENSG00000124608	AARS2	-0.488338	ENSG00000173715	C11orf80	-1.17035
ENSG00000139324	TMTC3	1.21731	ENSG00000166166	TRMT61A	0.617182	ENSG00000197852	FAM212B	-0.491656	ENSG00000103042	SLC38A7	-1.17439
ENSG00000132388	UBE2G1	1.21492	ENSG00000122861	PLAU	0.606102	ENSG00000130684	ZNF337	-0.498284	ENSG00000117862	TXNDC12	-1.18082
ENSG00000132388	UBE2G1	1.20597	ENSG00000171103	TRMT61B	0.596241	ENSG00000130684	ZNF337	-0.500731	ENSG00000205293	RP11-1112C15.1	-1.18696
ENSG00000112237	CCNC	1.20597	ENSG00000125779	PANK2	0.591559	ENSG00000131080	EDA2R	-0.509608	ENSG00000124570	SERPINB6	-1.18719
ENSG00000177879	AP3S1	1.19399	ENSG00000128228	SDF2L1	0.589864	ENSG00000180900	SCRIB	-0.510675	ENSG00000073060	SCARB1	-1.19633
ENSG00000178980	SEPW1	1.19246	ENSG00000164761	TNFRSF11B	0.586026	ENSG00000018189	RUFY3	-0.518894	ENSG00000135686	KLHL36	-1.20484
ENSG00000119801	YPEL5	1.18854	ENSG00000011295	TTC19	0.578855	ENSG00000177879	AP3S1	-0.52369	ENSG00000157445	CACNA2D3	-1.20802
ENSG00000186063	AIDA	1.18522	ENSG00000116237	ICMT	0.565863	ENSG00000198522	GPN1	-0.527188	ENSG00000132824	SERINC3	-1.21689
ENSG00000114850	SSR3	1.18518	ENSG00000204977	TRIM13	0.561263	ENSG00000112245	PTP4A1	-0.528181	ENSG00000081665	ZNF506	-1.22998
ENSG00000010278	CD9	1.16964	ENSG00000204977	TRIM13	0.561263	ENSG00000136144	RCBTB1	-0.5283	ENSG00000164073	MFSD8	-1.23142
ENSG00000010072	C1orf124	1.16657	ENSG00000125779	PANK2	0.558865	ENSG00000106829	TLE4	-0.543466	ENSG00000137502	RAB30	-1.23268
ENSG00000177879	AP3S1	1.16152	ENSG00000213123	TCTEX1D2	0.558818	ENSG00000160691	SHC1	-0.54445	ENSG00000155846	PPARGC1B	-1.24059
ENSG00000186063	AIDA	1.15741	ENSG00000114744	COMMD2	0.557111	ENSG00000198522	GPN1	-0.545454	ENSG00000185885	IFITM1	-1.2495
ENSG00000127920	GNG11	1.1565	ENSG00000148484	RSU1	0.556793	ENSG00000005801	ZNF195	-0.553345	ENSG00000146701	MDH2	-1.25205
ENSG00000122359	ANXA11	1.14975	ENSG00000148484	RSU1	0.556793	ENSG00000067066	SP100	-0.563125	ENSG00000184113	CLDN5	-1.26093
ENSG00000084234	APLP2	1.14715	ENSG00000164134	NAA15	0.551369	ENSG00000164070	HSPA4L	-0.56701	ENSG00000185885	IFITM1	-1.26185
ENSG00000102572	STK24	1.14535	ENSG00000213123	TCTEX1D2	0.549708	ENSG00000158427	TMSB15B	-0.570334	ENSG00000136689	IL1RN	-1.26229
ENSG00000149084	HSD17B12	1.14411	ENSG00000164134	NAA15	0.546171	ENSG00000118292	C1orf54	-0.57598	ENSG00000133424	LARGE	-1.26398
ENSG00000155463	OXA1L	1.14365	ENSG00000100908	FAM158A	0.546001	ENSG00000134574	DDB2	-0.601911	ENSG00000133424	LARGE	-1.26398
ENSG00000112237	CCNC	1.14239	ENSG00000069998	CECR5	0.543833	ENSG00000182518	FAM104B	-0.605348	ENSG00000151466	SCLT1	-1.27826
ENSG00000196233	LCOR	1.13474	ENSG00000108106	UBE2S	0.538547	ENSG00000075142	SRI	-0.610107	ENSG00000197535	MYO5A	-1.28039
ENSG00000164347	GFM2	1.13291	ENSG00000196911	KPNA5	0.53173	ENSG00000181026	AEN	-0.635168	ENSG00000116954	RRAGC	-1.28404
ENSG00000107372	ZFAND5	1.13281	ENSG00000126005	MT1P3	0.52129	ENSG00000100292	HMOX1	-0.637041	ENSG00000081665	ZNF506	-1.29826
ENSG00000117533	VAMP4	1.13228	ENSG00000135775	COG2	0.521174	ENSG00000185658	BRWD1	-0.648084	ENSG00000157350	ST3GAL2	-1.3019
ENSG00000170759	KIF5B	1.12663	ENSG00000177030	DEAF1	0.517908	ENSG00000054148	PHPT1	-0.652753	ENSG00000060718	COL11A1	-1.31212
ENSG00000100196	KDELR3	1.1262	ENSG00000148484	RSU1	0.512387	ENSG00000198189	HSD17B11	-0.659109	ENSG00000138495	COX17	-1.31263
ENSG00000118816	CCNI	1.12499	ENSG00000159110	IFNAR2	0.511006	ENSG00000073584	SMARCE1	-0.687602	ENSG00000112576	CCND3	-1.31313
ENSG00000107372	ZFAND5	1.12409	ENSG00000126749	EMG1	0.510637	ENSG00000106829	TLE4	-0.688327	ENSG00000167985	SDHAF2	-1.31433
ENSG00000177054	ZDHHC13	1.12029	ENSG00000130414	NDUFA10	0.510613	ENSG00000073584	SMARCE1	-0.693548	ENSG00000011295	TTC19	-1.32609
ENSG00000177054	ZDHHC13	1.12008	ENSG00000185104	FAF1	0.51022	ENSG00000142556	ZNF614	-0.700579	ENSG00000108423	TUBD1	-1.33098
ENSG00000112237	CCNC	1.11855	ENSG00000204525	HLA-C	0.504507	ENSG00000120256	LRP11	-0.734013	ENSG00000112242	E2F3	-1.3334
ENSG00000117533	VAMP4	1.1184	ENSG00000059588	TARBP1	0.503039	ENSG00000154127	UBASH3B	-0.736932	ENSG00000162631	NTNG1	-1.33539
ENSG00000184182	UBE2F	1.10989	ENSG00000160813	PPP1R35	0.502976	ENSG00000154380	ENAH	-0.75134	ENSG00000074755	ZZEF1	-1.34283
ENSG00000135387	CAPRIN1	1.1098	ENSG00000129351	ILF3	0.500743	ENSG00000117569	PTBP2	-0.759888	ENSG00000124570	SERPINB6	-1.34476
ENSG00000165476	REEP3	1.10845	ENSG00000130414	NDUFA10	0.497934	ENSG00000122877	EGR2	-0.775507	ENSG00000121895	TMEM156	-1.34765
ENSG00000102572	STK24	1.10573	ENSG00000116237	ICMT	0.489352	ENSG00000079246	XRCC5	-0.782552	ENSG00000131626	PPFIA1	-1.34808
ENSG00000117533	VAMP4	1.10424	ENSG00000092094	OSGEP	0.486909	ENSG00000117505	DR1	-0.78312	ENSG00000047617	ANO2	-1.34918
ENSG00000184182	UBE2F	1.099	ENSG00000100575	TIMM9	0.486059	ENSG00000117505	DR1	-0.783287	ENSG00000112242	E2F3	-1.35464
ENSG00000161654	LSM12	1.09739	ENSG00000105258	POLR2I	0.485663	ENSG00000184319	AC002055.4	-0.790819	ENSG00000134955	SLC37A2	-1.35947
ENSG00000180398	MCFD2	1.0925	ENSG00000189091	SF3B3	0.477949	ENSG00000134138	MEIS2	-0.79216	ENSG00000128039	SRD5A3	-1.38101
ENSG00000139687	RB1	1.09118	ENSG00000130414	NDUFA10	0.475847	ENSG00000115884	SDC1	-0.793236	ENSG00000216459	NA	-1.39225
ENSG00000164924	YWHAZ	1.08371	ENSG00000130414	NDUFA10	0.475847	ENSG00000139154	AEBP2	-0.795991	ENSG00000130559	CAMSAP1	-1.40488
ENSG00000105939	ZC3HAV1	1.0795	ENSG00000148331	ASB6	0.473419	ENSG00000134574	DDB2	-0.796546	ENSG00000130559	CAMSAP1	-1.40488
ENSG00000138071	ACTR2	1.0777	ENSG00000184164	CRELD2	0.473017	ENSG00000109062	SLC9A3R1	-0.796795	ENSG00000197459	HIST1H2BH	-1.40763
ENSG00000176014	TUBB6	1.07135	ENSG00000138735	PDE5A	0.47226	ENSG00000005801	ZNF195	-0.798232	ENSG00000087253	LPCAT2	-1.41164
ENSG00000149925	ALDOA	1.06882	ENSG00000117408	IPO13	0.470582	ENSG00000178860	MSC	-0.799602	ENSG00000115896	PLCL1	-1.4152
ENSG00000138443	ABI2	1.06076	ENSG00000126005	MT1P3	0.466747	ENSG00000115884	SDC1	-0.805629	ENSG00000112972	HMGCS1	-1.41589
ENSG00000123562	MORF4L2	1.05852	ENSG00000126005	MT1P3	0.466321	ENSG00000148180	GSN	-0.807609	ENSG00000162631	NTNG1	-1.41854
ENSG00000177189	RPS6KA3	1.05225	ENSG00000204525	HLA-C	0.46152	ENSG00000111843	TMEM14C	-0.813605	ENSG00000140993	TIGD7	-1.42931
ENSG00000198087	CD2AP	1.05109	ENSG00000144579	CTDSP1	0.451935	ENSG00000128050	PAICS	-0.814022	ENSG00000206262	C3orf72	-1.43716
ENSG00000010404	IDS	1.04846	ENSG00000204387	C6orf48	0.447794	ENSG00000117569	PTBP2	-0.819225	ENSG00000186501	TMEM222	-1.43761
ENSG00000070087	PFN2	1.04786	ENSG00000189091	SF3B3	0.446438	ENSG00000117569	PTBP2	-0.826545	ENSG00000186501	TMEM222	-1.43885
ENSG00000085733	CTTN	1.04239	ENSG00000131446	MGAT1	0.436371	ENSG00000130244	FAM98C	-0.83728	ENSG00000174227	PIGG	-1.43982
ENSG00000153107	ANAPC1	1.03591	ENSG00000162384	C1orf123	0.431878	ENSG00000125458	NT5C	-0.840618	ENSG00000076864	RAP1GAP	-1.44189
ENSG00000116017	ARID3A	1.03061	ENSG00000178498	DTX3	0.428029	ENSG00000163050	ADCK3	-0.846208	ENSG00000145358	DDIT4L	-1.44439
ENSG00000206538	VGLL3	1.02832	ENSG00000175374	NA	0.420631	ENSG00000118971	CCND2	-0.862312	ENSG00000174227	PIGG	-1.4446
ENSG00000088832	FKBP1A	1.02042	ENSG00000163463	KRTCAP2	0.419669	ENSG00000177917	ARL6IP6	-0.863961	ENSG00000144891	AGTR1	-1.44567
ENSG00000088832	FKBP1A	1.02042	ENSG00000123643	SLC36A1	0.414501	ENSG00000125740	FOSB	-0.87136	ENSG00000047230	CTPS2	-1.4462
ENSG00000050165	DKK3	1.01636	ENSG00000175854	SWI5	0.414379	ENSG00000130244	FAM98C	-0.874335	ENSG00000147010	SH3KBP1	-1.448
ENSG00000162521	RBBP4	1.01405	ENSG00000132635	FAM113A	0.407687	ENSG00000182518	FAM104B	-0.880187	ENSG00000160993	ALKBH4	-1.44979
ENSG00000162521	RBBP4	1.01405	ENSG00000149591	TAGLN	0.402319	ENSG00000153201	RANBP2	-0.881289	ENSG00000119917	IFIT3	-1.45953
ENSG00000162521	RBBP4	1.01405	ENSG00000108559	NUP88	0.394271	ENSG00000087095	NLK	-0.883084	ENSG00000168092	PAFAH1B2	-1.46028
ENSG00000115762	PLEKHB2	1.01129	ENSG00000132382	MYBBP1A	0.38405	ENSG00000135549	PKIB	-0.903365	ENSG00000184743	ATL3	-1.46965
ENSG00000030582	GRN	1.01099	ENSG00000204394	VARS	0.379494	ENSG00000125977	EIF2S2	-0.904972	ENSG00000175899	A2M	-1.47227
ENSG00000034713	GABARAPL2	1.00443	ENSG00000184164	CRELD2	0.374656	ENSG00000204388	HSPA1B	-0.912315	ENSG00000179361	ARID3B	-1.47382
ENSG00000092531	SNAP23	1.00095	ENSG00000072310	SREBF1	0.372493	ENSG00000153237	CCDC148	-0.912628	ENSG00000198691	ABCA4	-1.48122
ENSG00000146457	WTAP	1.0008	ENSG00000159199	ATP5G1	0.364753	ENSG00000196776	CD47	-0.924475	ENSG00000198691	ABCA4	-1.48127
ENSG00000137770	CTDSPL2	0.999645	ENSG00000155189	AGPAT5	0.358071	ENSG00000196776	CD47	-0.924489	ENSG00000119922	IFIT2	-1.48677
ENSG00000123352	SPATS2	0.997117	ENSG00000184164	CRELD2	0.357121	ENSG00000162772	ATF3	-0.931895	ENSG00000141447	OSBPL1A	-1.49191
ENSG00000140553	UNC45A	0.996602	ENSG00000159199	ATP5G1	0.356029	ENSG00000196776	CD47	-0.932836	ENSG00000101190	TCFL5	-1.49541
ENSG00000042753	AP2S1	0.98041	ENSG00000163938	GNL3	0.355645	ENSG00000196776	CD47	-0.932851
ENSG00000138071	ACTR2	0.977158	ENSG00000126883	NUP214	0.353012	ENSG00000114480	GBE1	-0.944454	250
ENSG00000115738	ID2	0.97679	ENSG00000145194	ECE2	0.345102	ENSG00000134138	MEIS2	-0.945748
ENSG00000180340	FZD2	0.974934	ENSG00000197785	ATAD3A	0.338263	ENSG00000091317	CMTM6	-0.949111
ENSG00000163291	PAQR3	0.972743	ENSG00000177954	RPS27	0.334922	ENSG00000213722	DDAH2	-0.950111
ENSG00000102471	NDFIP2	0.971211	ENSG00000105677	TMEM147	0.334467	ENSG00000213722	DDAH2	-0.950167
ENSG00000005893	LAMP2	0.967738	ENSG00000104897	SF3A2	0.333721	ENSG00000177076	ACER2	-0.950586
ENSG00000005893	LAMP2	0.967727	ENSG00000165175	MID1IP1	0.332678	ENSG00000080546	SESN1	-0.953695
ENSG00000005893	LAMP2	0.966717	ENSG00000180773	SLC36A4	0.322672	ENSG00000198513	ATL1	-0.961587
ENSG00000086598	TMED2	0.966411	ENSG00000120029	C10orf76	0.321355	ENSG00000177595	PIDD	-0.96266
ENSG00000171552	BCL2L1	0.966097	ENSG00000120029	C10orf76	0.320997	ENSG00000164904	ALDH7A1	-0.963888
ENSG00000162521	RBBP4	0.965716	ENSG00000149591	TAGLN	0.314306	ENSG00000134138	MEIS2	-0.974409
ENSG00000162521	RBBP4	0.965716	ENSG00000188846	RPL14	0.313285	ENSG00000170248	PDCD6IP	-0.975841
ENSG00000162521	RBBP4	0.965716	ENSG00000142173	COL6A2	0.307536	ENSG00000172915	NBEA	-0.984853
ENSG00000088832	FKBP1A	0.955494	ENSG00000142173	COL6A2	0.297868	ENSG00000100823	APEX1	-0.986607
ENSG00000010404	IDS	0.948512	ENSG00000217930	PAM16	0.296089	ENSG00000180354	C7orf41	-0.994262
ENSG00000115738	ID2	0.942809	ENSG00000126091	ST3GAL3	0.296052	ENSG00000090097	PCBP4	-1.00009
ENSG00000139977	NAA30	0.93503	ENSG00000163797	NA	0.288267	ENSG00000156384	SFR1	-1.01404
ENSG00000162521	RBBP4	0.934945	ENSG00000105202	FBL	0.282594	ENSG00000187145	MRPS21	-1.01647
ENSG00000162521	RBBP4	0.934945	ENSG00000122884	P4HA1	0.281759	ENSG00000134138	MEIS2	-1.02255
ENSG00000162521	RBBP4	0.934945	ENSG00000122884	P4HA1	0.281108	ENSG00000160629	NA	-1.02699
ENSG00000122042	UBL3	0.9285	ENSG00000125458	NT5C	0.278786	ENSG00000138829	FBN2	-1.02822
ENSG00000088832	FKBP1A	0.925445	ENSG00000120254	MTHFD1L	0.276999	ENSG00000067066	SP100	-1.02925
ENSG00000134574	DDB2	0.925235	ENSG00000149485	FADS1	0.275831	ENSG00000115884	SDC1	-1.03475
ENSG00000139684	ESD	0.924254	ENSG00000187778	MCRS1	0.273832	ENSG00000187223	LCE2D	-1.03665
ENSG00000144357	UBR3	0.918373	ENSG00000164758	MED30	0.273398	ENSG00000009413	REV3L	-1.04417
ENSG00000138119	MYOF	0.907874	ENSG00000197226	TBC1D9B	0.268629	ENSG00000153823	PID1	-1.04621
ENSG00000085491	SLC25A24	0.900212	ENSG00000159110	IFNAR2	0.267889	ENSG00000180354	C7orf41	-1.04699
ENSG00000087460	GNAS	0.895151	ENSG00000188290	HES4	0.262821	ENSG00000009413	REV3L	-1.04721
ENSG00000087460	GNAS	0.894835	ENSG00000163389	POGLUT1	0.259984	ENSG00000177628	GBA	-1.04868
ENSG00000137409	MTCH1	0.894016	ENSG00000105185	PDCD5	0.254987	ENSG00000205302	SNX2	-1.05874
ENSG00000068745	IP6K2	0.890581	ENSG00000157557	ETS2	0.253049	ENSG00000132563	REEP2	-1.07106
ENSG00000088832	FKBP1A	0.890056	ENSG00000120784	ZFP30	0.252889	ENSG00000180900	SCRIB	-1.07531
ENSG00000171552	BCL2L1	0.888318	ENSG00000145194	ECE2	0.251325	ENSG00000048392	RRM2B	-1.07858
ENSG00000126070	EIF2C3	0.887238	ENSG00000011295	TTC19	0.247649	ENSG00000008083	JARID2	-1.0942
ENSG00000087460	GNAS	0.886603	ENSG00000163389	POGLUT1	0.246462	ENSG00000132341	RAN	-1.11305
ENSG00000150403	TMCO3	0.886594	ENSG00000132716	DCAF8	0.245838	ENSG00000121064	SCPEP1	-1.11473
ENSG00000150403	TMCO3	0.886434	ENSG00000167965	MLST8	0.245269	ENSG00000132341	RAN	-1.12231
ENSG00000134717	BTF3L4	0.885354	ENSG00000132716	DCAF8	0.236687	ENSG00000132341	RAN	-1.13318
ENSG00000123562	MORF4L2	0.878718	ENSG00000132716	DCAF8	0.235078	ENSG00000187514	PTMA	-1.13766
ENSG00000115419	GLS	0.875812	ENSG00000108100	CCNY	0.230914	ENSG00000164904	ALDH7A1	-1.14323
ENSG00000163291	PAQR3	0.872733	ENSG00000204344	STK19	0.228678	ENSG00000111678	C12orf57	-1.14724
ENSG00000163291	PAQR3	0.872733	ENSG00000147955	SIGMAR1	0.223323	ENSG00000184557	SOCS3	-1.14859
ENSG00000150093	ITGB1	0.871674	ENSG00000138796	HADH	0.220235	ENSG00000197044	ZNF441	-1.15712
ENSG00000150093	ITGB1	0.866047	ENSG00000160551	TAOK1	0.22011	ENSG00000168274	HIST1H2AE	-1.1619
ENSG00000156639	ZFAND3	0.86371	ENSG00000123989	CHPF	0.213251	ENSG00000106682	EIF4H	-1.16827
ENSG00000134574	DDB2	0.863057	ENSG00000104835	SARS2	0.211033	ENSG00000156384	SFR1	-1.1698
ENSG00000115317	HTRA2	0.859235	ENSG00000163938	GNL3	0.207984	ENSG00000062716	VMP1	-1.17574
ENSG00000122359	ANXA11	0.856914	ENSG00000105677	TMEM147	0.203025	ENSG00000196652	ZKSCAN5	-1.18006
ENSG00000113595	TRIM23	0.845853	ENSG00000105677	TMEM147	0.203025	ENSG00000121064	SCPEP1	-1.1822
ENSG00000115762	PLEKHB2	0.842477	ENSG00000139579	OBFC2B	0.202742	ENSG00000080546	SESN1	-1.18458
ENSG00000163249	CCNYL1	0.83916	ENSG00000139579	OBFC2B	0.202012	ENSG00000099250	NRP1	-1.18784
ENSG00000160789	LMNA	0.837934	ENSG00000111203	ITFG2	0.198471	ENSG00000100823	APEX1	-1.1887
ENSG00000031698	SARS	0.836875	ENSG00000027001	MIPEP	0.186712	ENSG00000099250	NRP1	-1.1897
ENSG00000137409	MTCH1	0.824771	ENSG00000167272	POP5	0.183087	ENSG00000099250	NRP1	-1.19046
ENSG00000166831	RBPMS2	0.823574	ENSG00000135486	HNRNPA1	0.18158	ENSG00000138794	CASP6	-1.1909
ENSG00000165891	E2F7	0.821015	ENSG00000159110	IFNAR2	0.181432	ENSG00000090097	PCBP4	-1.19839
ENSG00000176393	RNPEP	0.820421	ENSG00000100575	TIMM9	0.179177	ENSG00000156384	SFR1	-1.19957
ENSG00000176407	KCMF1	0.819702	ENSG00000028310	BRD9	0.175246	ENSG00000090530	LEPREL1	-1.2026
ENSG00000104325	DECR1	0.819164	ENSG00000122783	C7orf49	0.172859	ENSG00000197249	SERPINA1	-1.20271
ENSG00000137409	MTCH1	0.819126	ENSG00000135486	HNRNPA1	0.166109	ENSG00000168077	SCARA3	-1.20726
ENSG00000163110	PDLIM5	0.813852	ENSG00000149591	TAGLN	0.162769	ENSG00000148925	BTBD10	-1.21414
ENSG00000147416	ATP6V1B2	0.809723	ENSG00000147955	SIGMAR1	0.162496	ENSG00000099250	NRP1	-1.21757
ENSG00000139684	ESD	0.806102	ENSG00000163528	CHCHD4	0.156271	ENSG00000108468	CBX1	-1.21761
ENSG00000176393	RNPEP	0.801874	ENSG00000177042	TMEM80	0.150261	ENSG00000213390	ARHGAP19	-1.22868
ENSG00000031698	SARS	0.799429	ENSG00000157557	ETS2	0.149839	ENSG00000059769	DNAJC25	-1.23103
ENSG00000136758	YME1L1	0.796304	ENSG00000177042	TMEM80	0.147273	ENSG00000120802	TMPO	-1.23482
ENSG00000078872	NA	0.789291	ENSG00000173621	LRFN4	0.143577	ENSG00000198890	PRMT6	-1.24554
ENSG00000078872	NA	0.789291	ENSG00000174547	MRPL11	0.138736	ENSG00000120802	TMPO	-1.24664
ENSG00000059804	SLC2A3	0.782858	ENSG00000174547	MRPL11	0.138736	ENSG00000176890	TYMS	-1.24802
ENSG00000179335	CLK3	0.782226	ENSG00000123545	NDUFAF4	0.1362	ENSG00000154822	PLCL2	-1.25278
ENSG00000175895	PLEKHF2	0.778263	ENSG00000205629	LCMT1	0.135297	ENSG00000149480	MTA2	-1.2539
ENSG00000204157	NA	0.777891	ENSG00000169093	ASMTL	0.132315	ENSG00000123562	MORF4L2	-1.25699
ENSG00000138756	BMP2K	0.776158	ENSG00000176125	UFSP1	0.130525	ENSG00000170734	POLH	-1.26252
ENSG00000160789	LMNA	0.771802	ENSG00000181472	ZBTB2	0.121183	ENSG00000197914	HIST1H4K	-1.26917
ENSG00000160789	LMNA	0.771802	ENSG00000167965	MLST8	0.109949	ENSG00000153823	PID1	-1.27656
ENSG00000136758	YME1L1	0.771389	ENSG00000114933	INO80D	0.102807	ENSG00000153823	PID1	-1.27687
ENSG00000163110	PDLIM5	0.76861	ENSG00000171246	NPTX1	0.098938	ENSG00000161912	RP1-34B21.6	-1.30128
ENSG00000101294	HM13	0.759032	ENSG00000158042	MRPL17	0.0968866	ENSG00000198890	PRMT6	-1.30155
ENSG00000184182	UBE2F	0.756544	ENSG00000144785	RP11-977G19.10	0.0965101	ENSG00000141232	TOB1	-1.30577
ENSG00000184182	UBE2F	0.756167	ENSG00000119403	PHF19	0.0903222	ENSG00000054148	PHPT1	-1.31075
ENSG00000101294	HM13	0.754688	ENSG00000204576	PRR3	0.0889144	ENSG00000120875	DUSP4	-1.31082
ENSG00000101294	HM13	0.754688	ENSG00000163067	ZNF2	0.0860132	ENSG00000197249	SERPINA1	-1.31786
ENSG00000036054	TBC1D23	0.749197	ENSG00000074071	MRPS34	0.0824905	ENSG00000006453	BAIAP2L1	-1.32582
ENSG00000036054	TBC1D23	0.749197	ENSG00000147955	SIGMAR1	0.0717082	ENSG00000054148	PHPT1	-1.34681
ENSG00000009307	CSDE1	0.746915	ENSG00000203875	SNHG5	0.070205	ENSG00000179163	FUCA1	-1.3488
ENSG00000196459	TRAPPC2	0.746417	ENSG00000150687	PRSS23	0.0612247	ENSG00000132256	TRIM5	-1.35314
ENSG00000006715	VPS41	0.746102	ENSG00000137106	GRHPR	0.0575276	ENSG00000170734	POLH	-1.35961
ENSG00000150093	ITGB1	0.744037	ENSG00000074071	MRPS34	0.0569702	ENSG00000082258	CCNT2	-1.3608
ENSG00000108094	CUL2	0.735321	ENSG00000035141	FAM136A	0.050589	ENSG00000153823	PID1	-1.36365
ENSG00000087460	GNAS	0.735043	ENSG00000166394	CYB5R2	0.0501219	ENSG00000168077	SCARA3	-1.37109
ENSG00000009307	CSDE1	0.734695	ENSG00000120942	UBIAD1	0.0493091	ENSG00000196652	ZKSCAN5	-1.37258
ENSG00000163110	PDLIM5	0.733089	ENSG00000173621	LRFN4	0.0437373	ENSG00000183684	ALYREF	-1.37594
ENSG00000184205	TSPYL2	0.731236	ENSG00000161999	JMJD8	0.0382933	ENSG00000180730	SHISA2	-1.3875
ENSG00000198954	KIAA1279	0.72841	ENSG00000111684	LPCAT3	0.0377912	ENSG00000162944	RFTN2	-1.39022
ENSG00000108094	CUL2	0.72399	ENSG00000115946	PNO1	0.0349828	ENSG00000109670	FBXW7	-1.39068
ENSG00000078872	NA	0.719651	ENSG00000139579	OBFC2B	0.0348997	ENSG00000174456	C12orf76	-1.39646
ENSG00000112972	HMGCS1	0.718219	ENSG00000100141	NA	0.0346059	ENSG00000081154	PCNP	-1.39752
ENSG00000155100	OTUD6B	0.713102	ENSG00000196497	IPO4	0.02785	ENSG00000197846	HIST1H2BF	-1.39828
ENSG00000002330	BAD	0.707458	ENSG00000159685	CHCHD6	0.0249661	ENSG00000179046	TRIML2	-1.40009
ENSG00000171109	MFN1	0.707211	ENSG00000120254	MTHFD1L	0.0235696	ENSG00000111799	COL12A1	-1.40086
ENSG00000108094	CUL2	0.706735	ENSG00000054611	TBC1D22A	0.00990639	ENSG00000111799	COL12A1	-1.40644
ENSG00000002330	BAD	0.698194	ENSG00000166033	HTRA1	0.00713596	ENSG00000172716	SLFN11	-1.41791
ENSG00000163110	PDLIM5	0.690228	ENSG00000119929	CUTC	0.00649991	ENSG00000197019	SERTAD1	-1.41835
ENSG00000137942	FNBP1L	0.681339	ENSG00000136270	TBRG4	0.00297218	ENSG00000162433	AK4	-1.42133
ENSG00000137942	FNBP1L	0.681339	ENSG00000136270	TBRG4	0.00297218	ENSG00000104805	NUCB1	-1.42463
ENSG00000143756	FBXO28	0.681055	ENSG00000144749	LRIG1	0.00222311	ENSG00000164125	FAM198B	-1.43135
ENSG00000002330	BAD	0.676902	ENSG00000102890	ELMO3	0.000573822	ENSG00000125968	ID1	-1.4322
ENSG00000002330	BAD	0.667825	ENSG00000102890	ELMO3	0.000538257	ENSG00000185129	PURA	-1.4385
ENSG00000106462	EZH2	0.665215	ENSG00000165282	PIGO	0.000316895	ENSG00000109971	HSPA8	-1.43855
ENSG00000138802	SEC24B	0.664234	ENSG00000115649	CNPPD1	-0.000744901	ENSG00000175600	C7orf10	-1.45074
ENSG00000131791	PRKAB2	0.658713	ENSG00000115267	IFIH1	-0.00520461	ENSG00000165804	ZNF219	-1.45084
ENSG00000175216	CKAP5	0.651989	ENSG00000162194	C11orf48	-0.00994482	ENSG00000132256	TRIM5	-1.45172
ENSG00000168374	ARF4	0.651478	ENSG00000159110	IFNAR2	-0.0100114	ENSG00000159455	LCE2B	-1.45181
ENSG00000183255	PTTG1IP	0.647797	ENSG00000157326	DHRS4	-0.0123428	ENSG00000179163	FUCA1	-1.45273
ENSG00000173221	GLRX	0.646172	ENSG00000157326	DHRS4	-0.0123428	ENSG00000000971	CFH	-1.45529
ENSG00000050165	DKK3	0.646123	ENSG00000104613	INTS10	-0.0156864	ENSG00000158427	TMSB15B	-1.4596
ENSG00000131236	CAP1	0.645452	ENSG00000170802	FOXN2	-0.0238928	ENSG00000019991	HGF	-1.46273
ENSG00000196459	TRAPPC2	0.644959	ENSG00000114115	RBP1	-0.026071	ENSG00000019991	HGF	-1.46273
ENSG00000105355	PLIN3	0.644815	ENSG00000109475	RPL34	-0.0309167	ENSG00000197582	GPX1P1	-1.46466
ENSG00000155100	OTUD6B	0.643236	ENSG00000109475	RPL34	-0.0309591	ENSG00000221897	NA	-1.46598
ENSG00000168944	CEP120	0.642176	ENSG00000162290	DCP1A	-0.0347507	ENSG00000139190	VAMP1	-1.46621
ENSG00000144744	UBA3	0.639436	ENSG00000174684	B3GNT1	-0.0379168	ENSG00000104805	NUCB1	-1.4715
ENSG00000122359	ANXA11	0.63101	ENSG00000145014	TMEM44	-0.0386147	ENSG00000108278	ZNHIT3	-1.47175
ENSG00000106853	PTGR1	0.630161	ENSG00000165282	PIGO	-0.0433504	ENSG00000180008	SOCS4	-1.48201
ENSG00000137942	FNBP1L	0.621623	ENSG00000145014	TMEM44	-0.0464355	ENSG00000197323	TRIM33	-1.48285
ENSG00000137942	FNBP1L	0.621623	ENSG00000148719	DNAJB12	-0.0511364	ENSG00000159140	SON	-1.48821
ENSG00000164111	ANXA5	0.61819	ENSG00000169100	SLC25A6	-0.0552876	ENSG00000175895	PLEKHF2	-1.4896
ENSG00000113719	ERGIC1	0.616133	ENSG00000177042	TMEM80	-0.0555776	ENSG00000159140	SON	-1.49159
ENSG00000113719	ERGIC1	0.615973	ENSG00000026297	RNASET2	-0.0558463	ENSG00000114784	EIF1B	-1.49357
ENSG00000010278	CD9	0.615506	ENSG00000026297	RNASET2	-0.0558463	ENSG00000162433	AK4	-1.49647
ENSG00000067064	IDI1	0.607954	ENSG00000177042	TMEM80	-0.0582678	ENSG00000132274	TRIM22	-1.49788
ENSG00000198876	DCAF12	0.607438	ENSG00000100141	NA	-0.0590296	ENSG00000175600	C7orf10	-1.49924
ENSG00000173221	GLRX	0.60706	ENSG00000109475	RPL34	-0.0595077	ENSG00000124529	HIST1H4B	-1.49931
ENSG00000105856	HBP1	0.599637	ENSG00000185127	C6orf120	-0.0634015
ENSG00000113719	ERGIC1	0.593171	ENSG00000115307	AUP1	-0.0639103
ENSG00000134283	PPHLN1	0.587113	ENSG00000163870	TPRA1	-0.0679826	314
ENSG00000134283	PPHLN1	0.584725	ENSG00000011132	APBA3	-0.0702545
ENSG00000154767	XPC	0.583666	ENSG00000054611	TBC1D22A	-0.0744517
ENSG00000106853	PTGR1	0.583512	ENSG00000087191	PSMC5	-0.0744711
ENSG00000145349	CAMK2D	0.582946	ENSG00000064419	TNPO3	-0.0761531
ENSG00000132170	PPARG	0.582168	ENSG00000115649	CNPPD1	-0.0786425
ENSG00000071127	WDR1	0.581661	ENSG00000149397	NA	-0.0803093
ENSG00000006576	PHTF2	0.580875	ENSG00000135829	DHX9	-0.0817232
ENSG00000131236	CAP1	0.580761	ENSG00000123989	CHPF	-0.0849611
ENSG00000137273	FOXF2	0.580469	ENSG00000170876	TMEM43	-0.0858354
ENSG00000030582	GRN	0.580444	ENSG00000105618	PRPF31	-0.0888459
ENSG00000188342	GTF2F2	0.580006	ENSG00000119403	PHF19	-0.0915547
ENSG00000113719	ERGIC1	0.576923	ENSG00000132716	DCAF8	-0.0963193
ENSG00000145349	CAMK2D	0.575824	ENSG00000143612	C1orf43	-0.102
ENSG00000071127	WDR1	0.574364	ENSG00000161980	POLR3K	-0.10277
ENSG00000185658	BRWD1	0.568644	ENSG00000157326	DHRS4	-0.104842
ENSG00000005486	RHBDD2	0.567941	ENSG00000196497	IPO4	-0.116045
ENSG00000178980	SEPW1	0.567549	ENSG00000133316	WDR74	-0.117109
ENSG00000119801	YPEL5	0.566525	ENSG00000142409	ZNF787	-0.120701
ENSG00000065559	MAP2K4	0.563696	ENSG00000134575	ACP2	-0.126499
ENSG00000087460	GNAS	0.563549	ENSG00000115307	AUP1	-0.130644
ENSG00000186594	MIR22HG	0.563108	ENSG00000143612	C1orf43	-0.131024
ENSG00000186594	MIR22HG	0.563108	ENSG00000133740	E2F5	-0.134203
ENSG00000182534	MXRA7	0.557197	ENSG00000143612	C1orf43	-0.140938
ENSG00000087460	GNAS	0.552793	ENSG00000143612	C1orf43	-0.140938
ENSG00000070756	PABPC1	0.552107	ENSG00000213920	MDP1	-0.146512
ENSG00000175221	MED16	0.547187	ENSG00000143612	C1orf43	-0.146667
ENSG00000175221	MED16	0.547187	ENSG00000157326	DHRS4	-0.14806
ENSG00000168256	NKIRAS2	0.545672	ENSG00000134014	ELP3	-0.158159
ENSG00000145349	CAMK2D	0.545271	ENSG00000133316	WDR74	-0.164132
ENSG00000121486	TRMT1L	0.542525	ENSG00000140153	WDR20	-0.167322
ENSG00000183255	PTTG1IP	0.540262	ENSG00000140153	WDR20	-0.172497
ENSG00000125629	INSIG2	0.539766	ENSG00000137106	GRHPR	-0.181905
ENSG00000169764	UGP2	0.539294	ENSG00000167685	ZNF444	-0.186264
ENSG00000056586	RC3H2	0.538268	ENSG00000198925	ATG9A	-0.187064
ENSG00000083312	TNPO1	0.535596	ENSG00000163900	TMEM41A	-0.195715
ENSG00000153071	DAB2	0.535091	ENSG00000126249	PDCD2L	-0.196925
ENSG00000162819	BROX	0.532535	ENSG00000144401	METTL21A	-0.197365
ENSG00000172270	BSG	0.530719	ENSG00000099381	SETD1A	-0.198046
ENSG00000139977	NAA30	0.528256	ENSG00000182224	CYB5D1	-0.20147
ENSG00000143164	DCAF6	0.526088	ENSG00000160408	ST6GALNAC6	-0.213945
ENSG00000136783	NIPSNAP3A	0.521484	ENSG00000014164	ZC3H3	-0.21641
ENSG00000136783	NIPSNAP3A	0.521484	ENSG00000076924	XAB2	-0.218809
ENSG00000141425	RPRD1A	0.519584	ENSG00000007520	C16orf42	-0.227565
ENSG00000156639	ZFAND3	0.515066	ENSG00000158966	CACHD1	-0.229989
ENSG00000172830	SSH3	0.514317	ENSG00000158966	CACHD1	-0.230608
ENSG00000131236	CAP1	0.509582	ENSG00000084774	CAD	-0.230685
ENSG00000131236	CAP1	0.509497	ENSG00000204856	FAM216A	-0.232679
ENSG00000131236	CAP1	0.509497	ENSG00000084774	CAD	-0.233644
ENSG00000136098	NEK3	0.508103	ENSG00000176209	C8orf40	-0.235441
ENSG00000164924	YWHAZ	0.507901	ENSG00000186660	ZFP91	-0.24682
ENSG00000196233	LCOR	0.506816	ENSG00000125877	ITPA	-0.247126
ENSG00000102218	RP2	0.50574	ENSG00000160408	ST6GALNAC6	-0.24872
ENSG00000087460	GNAS	0.505003	ENSG00000160408	ST6GALNAC6	-0.24872
ENSG00000087460	GNAS	0.50476	ENSG00000113269	RNF130	-0.252635
ENSG00000048392	RRM2B	0.50311	ENSG00000113269	RNF130	-0.252677
ENSG00000168288	MMADHC	0.502497	ENSG00000173457	PPP1R14B	-0.253338
ENSG00000005194	CIAPIN1	0.499953	ENSG00000047578	KIAA0556	-0.256244
ENSG00000139350	NEDD1	0.499822	ENSG00000198931	APRT	-0.259502
ENSG00000087460	GNAS	0.498409	ENSG00000165526	RPUSD4	-0.26033
ENSG00000159388	BTG2	0.498069	ENSG00000133315	MACROD1	-0.261183
ENSG00000198876	DCAF12	0.497572	ENSG00000103510	KAT8	-0.262638
ENSG00000131236	CAP1	0.496525	ENSG00000134809	TIMM10	-0.266535
ENSG00000168944	CEP120	0.496045	ENSG00000105618	PRPF31	-0.27156
ENSG00000002330	BAD	0.494705	ENSG00000198931	APRT	-0.273264
ENSG00000131236	CAP1	0.493818	ENSG00000052749	RRP12	-0.275815
ENSG00000164331	ANKRA2	0.492954	ENSG00000100324	TAB1	-0.275833
ENSG00000071127	WDR1	0.492408	ENSG00000165806	CASP7	-0.278949
ENSG00000146476	C6orf211	0.490343	ENSG00000145040	UCN2	-0.279202
ENSG00000138119	MYOF	0.488896	ENSG00000165806	CASP7	-0.281778
ENSG00000151640	DPYSL4	0.488792	ENSG00000165806	CASP7	-0.282903
ENSG00000168615	ADAM9	0.487322	ENSG00000171720	HDAC3	-0.283294
ENSG00000188342	GTF2F2	0.486102	ENSG00000130193	C8orf55	-0.284182
ENSG00000071127	WDR1	0.48551	ENSG00000099194	SCD	-0.286934
ENSG00000103160	HSDL1	0.483603	ENSG00000114767	RRP9	-0.287389
ENSG00000108406	DHX40	0.481751	ENSG00000125877	ITPA	-0.288701
ENSG00000079819	EPB41L2	0.481409	ENSG00000138074	SLC5A6	-0.289008
ENSG00000101558	VAPA	0.480015	ENSG00000198925	ATG9A	-0.291467
ENSG00000101558	VAPA	0.476653	ENSG00000167862	ICT1	-0.292068
ENSG00000124208	TMEM189-UBE2V1	0.475175	ENSG00000142039	CCDC97	-0.304389
ENSG00000198959	TGM2	0.471031	ENSG00000145014	TMEM44	-0.307389
ENSG00000104765	BNIP3L	0.469178	ENSG00000100324	TAB1	-0.308216
ENSG00000002330	BAD	0.46802	ENSG00000198925	ATG9A	-0.308574
ENSG00000172830	SSH3	0.461654	ENSG00000198925	ATG9A	-0.308574
ENSG00000130005	GAMT	0.45986	ENSG00000162290	DCP1A	-0.310578
ENSG00000170734	POLH	0.459297	ENSG00000212123	PRR22	-0.312326
ENSG00000154447	SH3RF1	0.452303	ENSG00000138796	HADH	-0.31547
ENSG00000196704	AMZ2	0.448014	ENSG00000138796	HADH	-0.31547
ENSG00000111961	SASH1	0.445125	ENSG00000108961	RANGRF	-0.315936
ENSG00000148943	LIN7C	0.440139	ENSG00000108961	RANGRF	-0.315936
ENSG00000074695	LMAN1	0.439493	ENSG00000118894	FAM86A	-0.31633
ENSG00000113384	GOLPH3	0.43593	ENSG00000120784	ZFP30	-0.321901
ENSG00000138119	MYOF	0.43541	ENSG00000114650	SCAP	-0.322306
ENSG00000138119	MYOF	0.434798	ENSG00000142186	SCYL1	-0.32343
ENSG00000086065	CHMP5	0.433627	ENSG00000187778	MCRS1	-0.325924
ENSG00000196233	LCOR	0.431155	ENSG00000160818	GPATCH4	-0.333758
ENSG00000149547	EI24	0.429124	ENSG00000205220	PSMB10	-0.339203
ENSG00000143164	DCAF6	0.428797	ENSG00000001497	LAS1L	-0.33974
ENSG00000181026	AEN	0.427623	ENSG00000001497	LAS1L	-0.342317
ENSG00000010810	FYN	0.418574	ENSG00000095059	DHPS	-0.343192
ENSG00000136098	NEK3	0.415665	ENSG00000161249	DMKN	-0.344431
ENSG00000011422	PLAUR	0.409235	ENSG00000215375	MYL5	-0.346248
ENSG00000120727	PAIP2	0.409191	ENSG00000100101	NOL12	-0.35199
ENSG00000153006	SREK1IP1	0.407976	ENSG00000165806	CASP7	-0.356228
ENSG00000166925	TSC22D4	0.404574	ENSG00000198563	DDX39B	-0.36771
ENSG00000005194	CIAPIN1	0.404294	ENSG00000213928	IRF9	-0.377165
ENSG00000101856	PGRMC1	0.401924	ENSG00000166394	CYB5R2	-0.379251
ENSG00000132824	SERINC3	0.401282	ENSG00000137871	ZNF280D	-0.382612
ENSG00000165171	WBSCR27	0.396393	ENSG00000121775	TMEM39B	-0.386682
ENSG00000115306	SPTBN1	0.393891	ENSG00000187778	MCRS1	-0.388421
ENSG00000111057	KRT18	0.393774	ENSG00000108961	RANGRF	-0.391849
ENSG00000065154	OAT	0.39105	ENSG00000087269	NOP14	-0.397892
ENSG00000140941	MAP1LC3B	0.384957	ENSG00000087269	NOP14	-0.39798
ENSG00000077721	UBE2A	0.384736	ENSG00000160818	GPATCH4	-0.400209
ENSG00000163050	ADCK3	0.382384	ENSG00000180530	NRIP1	-0.402033
ENSG00000087460	GNAS	0.379416	ENSG00000137274	BPHL	-0.405959
ENSG00000156639	ZFAND3	0.378863	ENSG00000126756	UXT	-0.408401
ENSG00000148175	STOM	0.377738	ENSG00000161914	ZNF653	-0.409263
ENSG00000164211	STARD4	0.373489	ENSG00000172500	FIBP	-0.411595
ENSG00000123091	RNF11	0.372617	ENSG00000037897	METTL1	-0.414332
ENSG00000104765	BNIP3L	0.372263	ENSG00000143977	SNRPG	-0.422248
ENSG00000136908	DPM2	0.362684	ENSG00000180530	NRIP1	-0.423675
ENSG00000158828	PINK1	0.359036	ENSG00000008838	MED24	-0.426797
ENSG00000177225	PDDC1	0.356984	ENSG00000135912	TTLL4	-0.429089
ENSG00000134996	OSTF1	0.352657	ENSG00000160679	CHTOP	-0.429759
ENSG00000134996	OSTF1	0.352448	ENSG00000125779	PANK2	-0.430682
ENSG00000153006	SREK1IP1	0.336453	ENSG00000120937	NPPB	-0.433282
ENSG00000112335	SNX3	0.335776	ENSG00000197451	HNRNPAB	-0.435404
ENSG00000112335	SNX3	0.335776	ENSG00000161249	DMKN	-0.435576
ENSG00000196678	ERI2	0.33564	ENSG00000197451	HNRNPAB	-0.43596
ENSG00000166900	STX3	0.334277	ENSG00000177030	DEAF1	-0.436458
ENSG00000171552	BCL2L1	0.333779	ENSG00000182158	CREB3L2	-0.437995
ENSG00000115953	NA	0.328604	ENSG00000169093	ASMTL	-0.439288
ENSG00000115953	NA	0.326144	ENSG00000132541	HRSP12	-0.440159
ENSG00000124208	TMEM189-UBE2V1	0.322405	ENSG00000182158	CREB3L2	-0.440796
ENSG00000124208	TMEM189-UBE2V1	0.322405	ENSG00000116984	MTR	-0.441006
ENSG00000124208	TMEM189-UBE2V1	0.322405	ENSG00000117481	NSUN4	-0.441438
ENSG00000166452	AKIP1	0.32202	ENSG00000142186	SCYL1	-0.443942
ENSG00000102471	NDFIP2	0.319627	ENSG00000130826	DKC1	-0.446636
ENSG00000170734	POLH	0.316365	ENSG00000092096	SLC22A17	-0.454968
ENSG00000044115	CTNNA1	0.315605	ENSG00000183665	TRMT12	-0.462159
ENSG00000169299	PGM2	0.312752	ENSG00000172500	FIBP	-0.462216
ENSG00000170791	CHCHD7	0.31081	ENSG00000103254	FAM173A	-0.465227
ENSG00000170791	CHCHD7	0.310794	ENSG00000142453	CARM1	-0.469155
ENSG00000197496	SLC2A10	0.30971	ENSG00000082497	SERTAD4	-0.469337
ENSG00000170791	CHCHD7	0.306183	ENSG00000146414	SHPRH	-0.46972
ENSG00000169504	CLIC4	0.299211	ENSG00000065057	NTHL1	-0.470229
ENSG00000176845	METRNL	0.29544	ENSG00000168612	ZSWIM1	-0.476054
ENSG00000132170	PPARG	0.295011	ENSG00000135912	TTLL4	-0.477017
ENSG00000087077	TRIP6	0.281876	ENSG00000093217	XYLB	-0.479952
ENSG00000120875	DUSP4	0.2769	ENSG00000140691	ARMC5	-0.480121
ENSG00000118971	CCND2	0.276578	ENSG00000006712	PAF1	-0.482161
ENSG00000077721	UBE2A	0.275229	ENSG00000006712	PAF1	-0.485187
ENSG00000136098	NEK3	0.272949	ENSG00000172458	IL17D	-0.487051
ENSG00000002330	BAD	0.268568	ENSG00000198925	ATG9A	-0.487857
ENSG00000143797	MBOAT2	0.267494	ENSG00000143801	PSEN2	-0.489525
ENSG00000113597	C5orf44	0.266298	ENSG00000184787	UBE2G2	-0.49032
ENSG00000123562	MORF4L2	0.261866	ENSG00000204991	SPIRE2	-0.491209
ENSG00000002330	BAD	0.2615	ENSG00000168612	ZSWIM1	-0.496844
ENSG00000143797	MBOAT2	0.260162	ENSG00000122390	NAA60	-0.506608
ENSG00000112183	RBM24	0.259894	ENSG00000142173	COL6A2	-0.509046
ENSG00000111237	VPS29	0.258162	ENSG00000142173	COL6A2	-0.515615
ENSG00000146112	PPP1R18	0.254242	ENSG00000197451	HNRNPAB	-0.516238
ENSG00000158486	DNAH3	0.249903	ENSG00000180530	NRIP1	-0.521925
ENSG00000087460	GNAS	0.240318	ENSG00000167965	MLST8	-0.522954
ENSG00000132950	ZMYM5	0.240265	ENSG00000153560	UBP1	-0.528001
ENSG00000163050	ADCK3	0.233525	ENSG00000100823	APEX1	-0.531553
ENSG00000163050	ADCK3	0.233525	ENSG00000137274	BPHL	-0.532431
ENSG00000087460	GNAS	0.231447	ENSG00000173418	NAA20	-0.536054
ENSG00000141425	RPRD1A	0.224575	ENSG00000160679	CHTOP	-0.537625
ENSG00000151116	UEVLD	0.223266	ENSG00000146414	SHPRH	-0.540864
ENSG00000181061	HIGD1A	0.219889	ENSG00000126756	UXT	-0.545178
ENSG00000182809	CRIP2	0.204548	ENSG00000103932	RPAP1	-0.549867
ENSG00000146476	C6orf211	0.202626	ENSG00000103254	FAM173A	-0.552549
ENSG00000187522	HSPA14	0.200033	ENSG00000104518	GSDMD	-0.553552
ENSG00000187522	HSPA14	0.200033	ENSG00000133027	PEMT	-0.553776
ENSG00000172845	SP3	0.196251	ENSG00000133027	PEMT	-0.553785
ENSG00000107984	DKK1	0.194479	ENSG00000143486	EIF2D	-0.556022
ENSG00000163466	ARPC2	0.193758	ENSG00000132522	GPS2	-0.559443
ENSG00000182287	AP1S2	0.189623	ENSG00000137274	BPHL	-0.562973
ENSG00000065833	ME1	0.188334	ENSG00000037897	METTL1	-0.578296
ENSG00000153250	RBMS1	0.188127	ENSG00000140682	TGFB1I1	-0.583965
ENSG00000114942	EEF1B2	0.186767	ENSG00000120699	EXOSC8	-0.586874
ENSG00000164292	RHOBTB3	0.186283	ENSG00000122694	GLIPR2	-0.591584
ENSG00000120438	TCP1	0.184618	ENSG00000149196	C11orf73	-0.59466
ENSG00000136908	DPM2	0.183342	ENSG00000115526	CHST10	-0.595773
ENSG00000187522	HSPA14	0.183142	ENSG00000100372	SLC25A17	-0.60037
ENSG00000165672	PRDX3	0.182127	ENSG00000128602	SMO	-0.600628
ENSG00000163050	ADCK3	0.181662	ENSG00000145293	ENOPH1	-0.602228
ENSG00000111450	STX2	0.179956	ENSG00000166562	SEC11C	-0.605059
ENSG00000109466	KLHL2	0.175132	ENSG00000204264	PSMB8	-0.612033
ENSG00000136280	CCM2	0.174548	ENSG00000142173	COL6A2	-0.622259
ENSG00000151929	BAG3	0.174376	ENSG00000133316	WDR74	-0.62256
ENSG00000013364	MVP	0.174167	ENSG00000126756	UXT	-0.622954
ENSG00000114942	EEF1B2	0.171614	ENSG00000107672	NSMCE4A	-0.623764
ENSG00000152219	C11orf46	0.166475	ENSG00000198301	SDAD1	-0.624163
ENSG00000163466	ARPC2	0.163942	ENSG00000100823	APEX1	-0.628263
ENSG00000115241	PPM1G	0.158216	ENSG00000142173	COL6A2	-0.628565
ENSG00000136709	WDR33	0.156723	ENSG00000204264	PSMB8	-0.631663
ENSG00000049759	NEDD4L	0.150128	ENSG00000131043	C20orf4	-0.633792
ENSG00000120875	DUSP4	0.144948	ENSG00000171476	HOPX	-0.634438
ENSG00000115241	PPM1G	0.143526	ENSG00000145194	ECE2	-0.635239
ENSG00000160789	LMNA	0.141609	ENSG00000145194	ECE2	-0.635239
ENSG00000081307	UBA5	0.138801	ENSG00000106305	AIMP2	-0.636978
ENSG00000116260	QSOX1	0.135322	ENSG00000106305	AIMP2	-0.637596
ENSG00000171552	BCL2L1	0.134941	ENSG00000143157	POGK	-0.638778
ENSG00000143153	ATP1B1	0.134805	ENSG00000204264	PSMB8	-0.642177
ENSG00000143153	ATP1B1	0.13478	ENSG00000008838	MED24	-0.647082
ENSG00000165169	DYNLT3	0.132001	ENSG00000132326	PER2	-0.647996
ENSG00000166925	TSC22D4	0.121749	ENSG00000144218	AFF3	-0.649825
ENSG00000197713	RPE	0.119807	ENSG00000188636	LDOC1L	-0.650198
ENSG00000157045	NTAN1	0.118239	ENSG00000092140	G2E3	-0.656627
ENSG00000178980	SEPW1	0.112166	ENSG00000069482	GAL	-0.656821
ENSG00000165338	HECTD2	0.10822	ENSG00000166199	ALKBH3	-0.659208
ENSG00000138756	BMP2K	0.10707	ENSG00000133316	WDR74	-0.660967
ENSG00000013364	MVP	0.104975	ENSG00000165152	C9orf125	-0.661477
ENSG00000002330	BAD	0.102491	ENSG00000204264	PSMB8	-0.661605
ENSG00000182534	MXRA7	0.100985	ENSG00000100258	LMF2	-0.663502
ENSG00000110841	PPFIBP1	0.0954472	ENSG00000100258	LMF2	-0.663502
ENSG00000140262	TCF12	0.095101	ENSG00000100258	LMF2	-0.663502
ENSG00000166508	MCM7	0.0916557	ENSG00000122694	GLIPR2	-0.665718
ENSG00000182287	AP1S2	0.0909046	ENSG00000163374	YY1AP1	-0.666115
ENSG00000182287	AP1S2	0.0909046	ENSG00000163374	YY1AP1	-0.666792
ENSG00000144366	GULP1	0.0878889	ENSG00000009830	POMT2	-0.667673
ENSG00000144366	GULP1	0.0856752	ENSG00000109111	SUPT6H	-0.668674
ENSG00000116260	QSOX1	0.0839359	ENSG00000078061	ARAF	-0.672218
ENSG00000128626	MRPS12	0.0777381	ENSG00000156398	SFXN2	-0.67426
ENSG00000165169	DYNLT3	0.0768731	ENSG00000137133	HINT2	-0.675381
ENSG00000144366	GULP1	0.0727651	ENSG00000120942	UBIAD1	-0.677356
ENSG00000172270	BSG	0.0714544	ENSG00000120942	UBIAD1	-0.67739
ENSG00000144366	GULP1	0.068331	ENSG00000106443	PHF14	-0.678963
ENSG00000132376	INPP5K	0.0653668	ENSG00000203724	C1orf53	-0.683876
ENSG00000151725	MLF1IP	0.0611784	ENSG00000137842	TMEM62	-0.684495
ENSG00000123983	ACSL3	0.0585564	ENSG00000133424	LARGE	-0.6903
ENSG00000154473	BUB3	0.052219	ENSG00000107672	NSMCE4A	-0.691037
ENSG00000154473	BUB3	0.0513068	ENSG00000206029	NA	-0.694743
ENSG00000154473	BUB3	0.0505176	ENSG00000138074	SLC5A6	-0.699584
ENSG00000111540	RAB5B	0.0500582	ENSG00000204525	HLA-C	-0.700954
ENSG00000154473	BUB3	0.049844	ENSG00000204525	HLA-C	-0.700954
ENSG00000168918	INPP5D	0.0498331	ENSG00000158234	FAIM	-0.705031
ENSG00000007384	RHBDF1	0.0475703	ENSG00000129932	DOHH	-0.706186
ENSG00000007384	RHBDF1	0.0470962	ENSG00000088833	NSFL1C	-0.711921
ENSG00000105472	CLEC11A	0.0407148	ENSG00000163374	YY1AP1	-0.714108
ENSG00000196586	MYO6	0.0398153	ENSG00000163374	YY1AP1	-0.715871
ENSG00000111057	KRT18	0.0384908	ENSG00000163374	YY1AP1	-0.716436
ENSG00000162694	EXTL2	0.0355087	ENSG00000140400	MAN2C1	-0.716824
ENSG00000169692	AGPAT2	0.0350532	ENSG00000163374	YY1AP1	-0.717006
ENSG00000023734	STRAP	0.0343095	ENSG00000134470	IL15RA	-0.72007
ENSG00000100196	KDELR3	0.0339423	ENSG00000108826	MRPL27	-0.722383
ENSG00000196975	ANXA4	0.0289411	ENSG00000167965	MLST8	-0.724728
ENSG00000035862	TIMP2	0.027482	ENSG00000187024	PTRH1	-0.726394
ENSG00000149925	ALDOA	0.0234143	ENSG00000141971	FAM125A	-0.732206
ENSG00000065613	SLK	0.0228352	ENSG00000010803	SCMH1	-0.732297
ENSG00000132376	INPP5K	0.0182233	ENSG00000198585	NUDT16	-0.736492
ENSG00000144366	GULP1	0.0141305	ENSG00000143486	EIF2D	-0.738576
ENSG00000114346	ECT2	0.00923449	ENSG00000176022	B3GALT6	-0.740889
ENSG00000196704	AMZ2	0.00572448	ENSG00000204264	PSMB8	-0.741017
ENSG00000083312	TNPO1	0.00475404	ENSG00000105373	GLTSCR2	-0.74217
ENSG00000171497	PPID	0.0046838	ENSG00000088833	NSFL1C	-0.743578
ENSG00000132376	INPP5K	0.00431701	ENSG00000112699	GMDS	-0.743742
ENSG00000140374	ETFA	-0.00557973	ENSG00000078061	ARAF	-0.747321
ENSG00000181222	POLR2A	-0.00559902	ENSG00000184470	TXNRD2	-0.747552
ENSG00000104341	LAPTM4B	-0.0058451	ENSG00000184470	TXNRD2	-0.747929
ENSG00000164144	ARFIP1	-0.00697106	ENSG00000147119	CHST7	-0.749258
ENSG00000078140	UBE2K	-0.0081061	ENSG00000186153	WWOX	-0.750759
ENSG00000167815	PRDX2	-0.00858447	ENSG00000165152	C9orf125	-0.751762
ENSG00000149925	ALDOA	-0.0132659	ENSG00000128159	TUBGCP6	-0.757056
ENSG00000136709	WDR33	-0.0166211	ENSG00000134470	IL15RA	-0.758415
ENSG00000198862	LTN1	-0.019428	ENSG00000198301	SDAD1	-0.759732
ENSG00000109738	GLRB	-0.0198703	ENSG00000204264	PSMB8	-0.75982
ENSG00000165169	DYNLT3	-0.0202759	ENSG00000133424	LARGE	-0.760041
ENSG00000198862	LTN1	-0.0226973	ENSG00000178982	EIF3K	-0.761455
ENSG00000106853	PTGR1	-0.0232212	ENSG00000010803	SCMH1	-0.761569
ENSG00000068028	RASSF1	-0.0263664	ENSG00000205937	RNPS1	-0.763233
ENSG00000168282	MGAT2	-0.0304292	ENSG00000108651	UTP6	-0.764812
ENSG00000084073	ZMPSTE24	-0.0354036	ENSG00000119986	AVPI1	-0.76723
ENSG00000148925	BTBD10	-0.0366124	ENSG00000164896	FASTK	-0.770191
ENSG00000166974	MAPRE2	-0.0399533	ENSG00000147475	ERLIN2	-0.773457
ENSG00000101266	CSNK2A1	-0.0404454	ENSG00000127054	CPSF3L	-0.774534
ENSG00000078140	UBE2K	-0.0432637	ENSG00000114770	ABCC5	-0.780556
ENSG00000170248	PDCD6IP	-0.0496523	ENSG00000184470	TXNRD2	-0.780787
ENSG00000147130	ZMYM3	-0.0522182	ENSG00000184470	TXNRD2	-0.780787
ENSG00000164144	ARFIP1	-0.053773	ENSG00000184470	TXNRD2	-0.78116
ENSG00000087460	GNAS	-0.0561466	ENSG00000179292	TMEM151A	-0.78255
ENSG00000043093	DCUN1D1	-0.0586827	ENSG00000116127	ALMS1	-0.78635
ENSG00000122882	ECD	-0.0625903	ENSG00000104375	STK3	-0.786502
ENSG00000147130	ZMYM3	-0.0631223	ENSG00000147475	ERLIN2	-0.799034
ENSG00000186063	AIDA	-0.0632151	ENSG00000123992	DNPEP	-0.799217
ENSG00000171848	RRM2	-0.0638595	ENSG00000185608	MRPL40	-0.800665
ENSG00000102781	KATNAL1	-0.0690555	ENSG00000164048	ZNF589	-0.801845
ENSG00000106853	PTGR1	-0.0695271	ENSG00000167842	MIS12	-0.804849
ENSG00000155130	MARCKS	-0.0705049	ENSG00000131043	C20orf4	-0.807558
ENSG00000186063	AIDA	-0.0759339	ENSG00000146414	SHPRH	-0.808366
ENSG00000067900	ROCK1	-0.0794951	ENSG00000131043	C20orf4	-0.8141
ENSG00000104341	LAPTM4B	-0.0856504	ENSG00000089327	FXYD5	-0.822367
ENSG00000131711	MAP1B	-0.0882962	ENSG00000008382	MPND	-0.826549
ENSG00000196586	MYO6	-0.0915568	ENSG00000089327	FXYD5	-0.829296
ENSG00000162664	ZNF326	-0.0923141	ENSG00000126062	TMEM115	-0.837532
ENSG00000026103	FAS	-0.101758	ENSG00000164649	CDCA7L	-0.839745
ENSG00000112146	FBXO9	-0.104955	ENSG00000154743	TSEN2	-0.84042
ENSG00000108852	MPP2	-0.106235	ENSG00000154237	LRRK1	-0.840569
ENSG00000147130	ZMYM3	-0.109921	ENSG00000123992	DNPEP	-0.847568
ENSG00000113758	DBN1	-0.112581	ENSG00000123992	DNPEP	-0.847568
ENSG00000113758	DBN1	-0.114404	ENSG00000166823	MESP1	-0.850062
ENSG00000101266	CSNK2A1	-0.116262	ENSG00000147475	ERLIN2	-0.851594
ENSG00000166452	AKIP1	-0.11803	ENSG00000164048	ZNF589	-0.852014
ENSG00000142892	PIGK	-0.119001	ENSG00000123992	DNPEP	-0.85459
ENSG00000142892	PIGK	-0.119001	ENSG00000149483	TMEM138	-0.85847
ENSG00000142892	PIGK	-0.119276	ENSG00000204197	KIFC1	-0.859681
ENSG00000220759	NA	-0.119442	ENSG00000165806	CASP7	-0.863023
ENSG00000153814	JAZF1	-0.121998	ENSG00000088833	NSFL1C	-0.86713
ENSG00000135624	CCT7	-0.12482	ENSG00000173950	XXYLT1	-0.86758
ENSG00000147010	SH3KBP1	-0.129679	ENSG00000214113	LYRM4	-0.877656
ENSG00000015171	ZMYND11	-0.132374	ENSG00000108826	MRPL27	-0.87884
ENSG00000197822	OCLN	-0.13461	ENSG00000136100	VPS36	-0.87979
ENSG00000196975	ANXA4	-0.135342	ENSG00000204838	NA	-0.880163
ENSG00000141279	NPEPPS	-0.136403	ENSG00000129250	KIF1C	-0.88087
ENSG00000112146	FBXO9	-0.143352	ENSG00000106443	PHF14	-0.881803
ENSG00000154310	TNIK	-0.143844	ENSG00000179262	RAD23A	-0.882263
ENSG00000135624	CCT7	-0.144237	ENSG00000115993	TRAK2	-0.887299
ENSG00000112640	PPP2R5D	-0.152566	ENSG00000177030	DEAF1	-0.891716
ENSG00000153250	RBMS1	-0.156234	ENSG00000142684	ZNF593	-0.894698
ENSG00000116266	STXBP3	-0.156519	ENSG00000008300	CELSR3	-0.89603
ENSG00000128626	MRPS12	-0.157251	ENSG00000072310	SREBF1	-0.897431
ENSG00000123505	AMD1	-0.157854	ENSG00000133424	LARGE	-0.898068
ENSG00000123505	AMD1	-0.157854	ENSG00000142684	ZNF593	-0.900838
ENSG00000163743	RCHY1	-0.164389	ENSG00000143436	MRPL9	-0.902195
ENSG00000204899	MZT1	-0.167388	ENSG00000134470	IL15RA	-0.902425
ENSG00000170348	TMED10	-0.169082	ENSG00000008300	CELSR3	-0.90261
ENSG00000117280	RAB7L1	-0.174466	ENSG00000136732	GYPC	-0.902637
ENSG00000057252	SOAT1	-0.17547	ENSG00000136732	GYPC	-0.904849
ENSG00000162664	ZNF326	-0.17884	ENSG00000106305	AIMP2	-0.905394
ENSG00000162664	ZNF326	-0.17884	ENSG00000170145	SIK2	-0.905607
ENSG00000164930	FZD6	-0.190987	ENSG00000108262	GIT1	-0.909294
ENSG00000135624	CCT7	-0.195375	ENSG00000108262	GIT1	-0.909294
ENSG00000176108	CHMP6	-0.199135	ENSG00000188763	FZD9	-0.920805
ENSG00000184743	ATL3	-0.206287	ENSG00000167978	SRRM2	-0.920844
ENSG00000173068	BNC2	-0.207296	ENSG00000153048	CARHSP1	-0.92368
ENSG00000025800	KPNA6	-0.214828	ENSG00000115289	PCGF1	-0.924049
ENSG00000025800	KPNA6	-0.215627	ENSG00000144218	AFF3	-0.925778
ENSG00000144580	RQCD1	-0.215904	ENSG00000149397	NA	-0.926449
ENSG00000117280	RAB7L1	-0.218249	ENSG00000143436	MRPL9	-0.93258
ENSG00000026103	FAS	-0.218783	ENSG00000178307	TMEM11	-0.932646
ENSG00000137575	SDCBP	-0.21953	ENSG00000105607	GCDH	-0.933187
ENSG00000169826	CSGALNACT2	-0.223495	ENSG00000115289	PCGF1	-0.933429
ENSG00000148411	NACC2	-0.226907	ENSG00000164649	CDCA7L	-0.937188
ENSG00000197324	LRP10	-0.229505	ENSG00000164649	CDCA7L	-0.937188
ENSG00000197713	RPE	-0.22998	ENSG00000138074	SLC5A6	-0.93819
ENSG00000086666	ZFAND6	-0.237986	ENSG00000129473	BCL2L2	-0.942066
ENSG00000113648	H2AFY	-0.242173	ENSG00000137871	ZNF280D	-0.943251
ENSG00000104067	TJP1	-0.249132	ENSG00000077150	NFKB2	-0.943836
ENSG00000173068	BNC2	-0.25287	ENSG00000166165	CKB	-0.954427
ENSG00000104067	TJP1	-0.254152	ENSG00000095787	WAC	-0.95472
ENSG00000015171	ZMYND11	-0.260656	ENSG00000108679	LGALS3BP	-0.956317
ENSG00000148218	ALAD	-0.260815	ENSG00000077942	FBLN1	-0.959815
ENSG00000204262	COL5A2	-0.262217	ENSG00000148300	REXO4	-0.96192
ENSG00000104695	PPP2CB	-0.262385	ENSG00000164649	CDCA7L	-0.966752
ENSG00000148218	ALAD	-0.262971	ENSG00000068079	IFI35	-0.966789
ENSG00000148218	ALAD	-0.262985	ENSG00000106004	HOXA5	-0.968234
ENSG00000204381	LAYN	-0.266543	ENSG00000119640	ACYP1	-0.968332
ENSG00000147130	ZMYM3	-0.267421	ENSG00000133687	TMTC1	-0.973733
ENSG00000147130	ZMYM3	-0.267421	ENSG00000133027	PEMT	-0.975996
ENSG00000147130	ZMYM3	-0.267579	ENSG00000077942	FBLN1	-0.976206
ENSG00000180667	YOD1	-0.275544	ENSG00000116132	PRRX1	-0.979582
ENSG00000140105	WARS	-0.286701	ENSG00000148297	MED22	-0.981103
ENSG00000165119	HNRNPK	-0.289039	ENSG00000163348	PYGO2	-0.984626
ENSG00000167815	PRDX2	-0.290846	ENSG00000095787	WAC	-0.985651
ENSG00000188917	TRMT2B	-0.293286	ENSG00000198793	MTOR	-0.988959
ENSG00000188917	TRMT2B	-0.293286	ENSG00000148297	MED22	-0.995537
ENSG00000165119	HNRNPK	-0.293627	ENSG00000132635	FAM113A	-0.99798
ENSG00000087460	GNAS	-0.294584	ENSG00000112276	BVES	-0.998647
ENSG00000168785	TSPAN5	-0.298688	ENSG00000085063	CD59	-1.0017
ENSG00000124208	TMEM189-UBE2V1	-0.303892	ENSG00000015532	XYLT2	-1.00705
ENSG00000182534	MXRA7	-0.306493	ENSG00000047644	WWC3	-1.0078
ENSG00000133318	RTN3	-0.307817	ENSG00000153443	FAM100A	-1.00873
ENSG00000148688	RPP30	-0.308642	ENSG00000164182	NDUFAF2	-1.00897
ENSG00000116791	CRYZ	-0.310795	ENSG00000174109	C16orf91	-1.00942
ENSG00000055163	CYFIP2	-0.311276	ENSG00000132275	RRP8	-1.00963
ENSG00000133318	RTN3	-0.312208	ENSG00000012061	ERCC1	-1.01107
ENSG00000013561	RNF14	-0.326308	ENSG00000015532	XYLT2	-1.01155
ENSG00000140157	NIPA2	-0.331133	ENSG00000188542	DUSP28	-1.01381
ENSG00000170144	HNRNPA3	-0.337239	ENSG00000140497	SCAMP2	-1.01504
ENSG00000128165	ADM2	-0.338794	ENSG00000136866	ZFP37	-1.02188
ENSG00000184743	ATL3	-0.343782	ENSG00000182747	SLC35D3	-1.02365
ENSG00000186480	INSIG1	-0.345425	ENSG00000205937	RNPS1	-1.03093
ENSG00000148688	RPP30	-0.346521	ENSG00000198563	DDX39B	-1.03567
ENSG00000148688	RPP30	-0.346521	ENSG00000155561	NUP205	-1.03605
ENSG00000198900	TOP1	-0.348373	ENSG00000176476	CCDC101	-1.03853
ENSG00000198900	TOP1	-0.351032	ENSG00000072310	SREBF1	-1.04037
ENSG00000011009	LYPLA2	-0.355241	ENSG00000134201	GSTM5	-1.0442
ENSG00000106211	HSPB1	-0.356072	ENSG00000111906	HDDC2	-1.0452
ENSG00000174839	FAM116A	-0.35893	ENSG00000134825	C11orf10	-1.04681
ENSG00000104695	PPP2CB	-0.358964	ENSG00000148300	REXO4	-1.04797
ENSG00000166173	LARP6	-0.359306	ENSG00000163596	ICA1L	-1.05187
ENSG00000116791	CRYZ	-0.366145	ENSG00000134470	IL15RA	-1.0531
ENSG00000147130	ZMYM3	-0.367216	ENSG00000171703	TCEA2	-1.05321
ENSG00000106992	AK1	-0.367396	ENSG00000180354	C7orf41	-1.05458
ENSG00000109680	TBC1D19	-0.368324	ENSG00000090376	IRAK3	-1.05688
ENSG00000165119	HNRNPK	-0.371072	ENSG00000163374	YY1AP1	-1.05833
ENSG00000126432	PRDX5	-0.37406	ENSG00000138869	NA	-1.06404
ENSG00000167977	KCTD5	-0.381731	ENSG00000138869	NA	-1.06404
ENSG00000165338	HECTD2	-0.383263	ENSG00000169727	GPS1	-1.06407
ENSG00000144118	RALB	-0.387763	ENSG00000169727	GPS1	-1.06407
ENSG00000160629	NA	-0.390986	ENSG00000163374	YY1AP1	-1.06424
ENSG00000187109	NAP1L1	-0.391074	ENSG00000143740	SNAP47	-1.06701
ENSG00000153989	NUS1	-0.397247	ENSG00000066379	ZNRD1	-1.06714
ENSG00000197903	HIST1H2BK	-0.400432	ENSG00000066379	ZNRD1	-1.06714
ENSG00000216312	NA	-0.401932	ENSG00000120699	EXOSC8	-1.06732
ENSG00000170522	ELOVL6	-0.404477	ENSG00000066379	ZNRD1	-1.06773
ENSG00000189369	GSPT2	-0.406478	ENSG00000134014	ELP3	-1.07052
ENSG00000204218	NA	-0.407458	ENSG00000115657	ABCB6	-1.0749
ENSG00000124208	TMEM189-UBE2V1	-0.408234	ENSG00000126945	HNRNPH2	-1.07633
ENSG00000124208	TMEM189-UBE2V1	-0.408234	ENSG00000117408	IPO13	-1.07703
ENSG00000124208	TMEM189-UBE2V1	-0.408234	ENSG00000061936	SFSWAP	-1.07912
ENSG00000147130	ZMYM3	-0.409279	ENSG00000111906	HDDC2	-1.08871
ENSG00000175155	YPEL2	-0.415678	ENSG00000111906	HDDC2	-1.08871
ENSG00000134954	ETS1	-0.422837	ENSG00000131446	MGAT1	-1.09059
ENSG00000159692	CTBP1	-0.424056	ENSG00000110811	LEPREL2	-1.09241
ENSG00000159692	CTBP1	-0.424056	ENSG00000110811	LEPREL2	-1.09241
ENSG00000099250	NRP1	-0.425899	ENSG00000134201	GSTM5	-1.09712
ENSG00000099250	NRP1	-0.425899	ENSG00000142327	RNPEPL1	-1.09871
ENSG00000117528	ABCD3	-0.42659	ENSG00000198917	C9orf114	-1.10162
ENSG00000168256	NKIRAS2	-0.427313	ENSG00000139737	SLAIN1	-1.11471
ENSG00000142910	TINAGL1	-0.428841	ENSG00000153575	TUBGCP5	-1.11678
ENSG00000183255	PTTG1IP	-0.429176	ENSG00000128039	SRD5A3	-1.11795
ENSG00000171867	PRNP	-0.429893	ENSG00000176386	CDC26	-1.11968
ENSG00000102786	INTS6	-0.429967	ENSG00000089050	RBBP9	-1.12026
ENSG00000181904	C5orf24	-0.430323	ENSG00000175061	C17orf76-AS1	-1.12039
ENSG00000166508	MCM7	-0.434703	ENSG00000180354	C7orf41	-1.12249
ENSG00000143569	UBAP2L	-0.435848	ENSG00000167695	FAM57A	-1.1228
ENSG00000120539	MASTL	-0.436685	ENSG00000140521	POLG	-1.12439
ENSG00000188917	TRMT2B	-0.439431	ENSG00000107815	C10orf2	-1.12772
ENSG00000169504	CLIC4	-0.44005	ENSG00000154743	TSEN2	-1.13188
ENSG00000165119	HNRNPK	-0.442191	ENSG00000188542	DUSP28	-1.13255
ENSG00000168256	NKIRAS2	-0.445738	ENSG00000185214	NA	-1.1334
ENSG00000168256	NKIRAS2	-0.445738	ENSG00000185214	NA	-1.1334
ENSG00000114316	USP4	-0.44581	ENSG00000163874	ZC3H12A	-1.13794
ENSG00000118292	C1orf54	-0.445935	ENSG00000012061	ERCC1	-1.13856
ENSG00000159263	SIM2	-0.447081	ENSG00000099330	OCEL1	-1.1387
ENSG00000099250	NRP1	-0.448771	ENSG00000171703	TCEA2	-1.139
ENSG00000168256	NKIRAS2	-0.45112	ENSG00000163874	ZC3H12A	-1.14091
ENSG00000171848	RRM2	-0.451213	ENSG00000122390	NAA60	-1.14449
ENSG00000171656	NA	-0.454866	ENSG00000105053	VRK3	-1.15022
ENSG00000138802	SEC24B	-0.45663	ENSG00000186153	WWOX	-1.1532
ENSG00000104164	PLDN	-0.458082	ENSG00000046653	GPM6B	-1.15474
ENSG00000138594	TMOD3	-0.458823	ENSG00000046653	GPM6B	-1.15529
ENSG00000011009	LYPLA2	-0.462508	ENSG00000165609	NUDT5	-1.16233
ENSG00000076864	RAP1GAP	-0.465938	ENSG00000198298	ZNF485	-1.16307
ENSG00000170502	NUDT9	-0.466593	ENSG00000152457	DCLRE1C	-1.16666
ENSG00000170502	NUDT9	-0.466593	ENSG00000152457	DCLRE1C	-1.16666
ENSG00000181104	F2R	-0.468217	ENSG00000152457	DCLRE1C	-1.16666
ENSG00000146733	PSPH	-0.47001	ENSG00000165609	NUDT5	-1.17167
ENSG00000165119	HNRNPK	-0.470863	ENSG00000165609	NUDT5	-1.17167
ENSG00000123505	AMD1	-0.471757	ENSG00000173171	MTX1	-1.17724
ENSG00000127334	DYRK2	-0.472987	ENSG00000165609	NUDT5	-1.17747
ENSG00000128165	ADM2	-0.474832	ENSG00000100353	EIF3D	-1.17802
ENSG00000182220	ATP6AP2	-0.476983	ENSG00000095787	WAC	-1.18086
ENSG00000171100	MTM1	-0.477768	ENSG00000180198	RCC1	-1.18125
ENSG00000163728	TTC14	-0.479711	ENSG00000148297	MED22	-1.18144
ENSG00000164117	FBXO8	-0.484329	ENSG00000152457	DCLRE1C	-1.1818
ENSG00000164938	TP53INP1	-0.485148	ENSG00000166821	PEX11A	-1.18371
ENSG00000196678	ERI2	-0.486511	ENSG00000071564	TCF3	-1.1948
ENSG00000114480	GBE1	-0.490534	ENSG00000148297	MED22	-1.19516
ENSG00000117528	ABCD3	-0.495149	ENSG00000085788	DDHD2	-1.19731
ENSG00000142910	TINAGL1	-0.503699	ENSG00000188976	NOC2L	-1.20123
ENSG00000170522	ELOVL6	-0.506563	ENSG00000100353	EIF3D	-1.20222
ENSG00000070669	ASNS	-0.506923	ENSG00000173511	VEGFB	-1.20329
ENSG00000070669	ASNS	-0.506953	ENSG00000065361	ERBB3	-1.2063
ENSG00000143569	UBAP2L	-0.509734	ENSG00000092445	TYRO3	-1.21482
ENSG00000112308	C6orf62	-0.510477	ENSG00000198298	ZNF485	-1.21596
ENSG00000117519	CNN3	-0.512579	ENSG00000065268	WDR18	-1.21774
ENSG00000171100	MTM1	-0.513056	ENSG00000112667	C6orf108	-1.2214
ENSG00000116729	WLS	-0.525184	ENSG00000003989	SLC7A2	-1.22187
ENSG00000113649	TCERG1	-0.528341	ENSG00000166902	MRPL16	-1.22693
ENSG00000117519	CNN3	-0.53137	ENSG00000164649	CDCA7L	-1.23058
ENSG00000164924	YWHAZ	-0.533322	ENSG00000167085	PHB	-1.23194
ENSG00000116729	WLS	-0.534995	ENSG00000169180	XPO6	-1.23348
ENSG00000139163	ETNK1	-0.538811	ENSG00000187699	C2orf88	-1.23487
ENSG00000164031	DNAJB14	-0.540498	ENSG00000148840	PPRC1	-1.24053
ENSG00000106367	AP1S1	-0.54246	ENSG00000158480	SPATA2	-1.24277
ENSG00000015171	ZMYND11	-0.545992	ENSG00000168743	NPNT	-1.24439
ENSG00000155330	C16orf87	-0.547012	ENSG00000169710	FASN	-1.24632
ENSG00000188917	TRMT2B	-0.54797	ENSG00000132953	XPO4	-1.24824
ENSG00000116729	WLS	-0.548667	ENSG00000167536	DHRS13	-1.25275
ENSG00000085491	SLC25A24	-0.548725	ENSG00000167536	DHRS13	-1.25279
ENSG00000139163	ETNK1	-0.550709	ENSG00000089050	RBBP9	-1.25341
ENSG00000181104	F2R	-0.553659	ENSG00000112357	PEX7	-1.25379
ENSG00000015171	ZMYND11	-0.561399	ENSG00000151792	NA	-1.25446
ENSG00000099250	NRP1	-0.561983	ENSG00000100353	EIF3D	-1.25762
ENSG00000168067	MAP4K2	-0.564239	ENSG00000103326	SOLH	-1.25843
ENSG00000204371	EHMT2	-0.564509	ENSG00000165912	PACSIN3	-1.25852
ENSG00000116729	WLS	-0.566393	ENSG00000167085	PHB	-1.25997
ENSG00000011009	LYPLA2	-0.573433	ENSG00000168243	GNG4	-1.26036
ENSG00000011009	LYPLA2	-0.573433	ENSG00000198641	NA	-1.26114
ENSG00000168505	GBX2	-0.577269	ENSG00000159335	PTMS	-1.2617
ENSG00000135638	EMX1	-0.57911	ENSG00000160606	TLCD1	-1.26368
ENSG00000113648	H2AFY	-0.593059	ENSG00000173540	GMPPB	-1.26835
ENSG00000114302	PRKAR2A	-0.593084	ENSG00000162415	ZSWIM5	-1.26868
ENSG00000114573	ATP6V1A	-0.596703	ENSG00000136854	STXBP1	-1.27237
ENSG00000171222	SCAND1	-0.616242	ENSG00000131446	MGAT1	-1.27269
ENSG00000174442	ZWILCH	-0.625455	ENSG00000003989	SLC7A2	-1.27288
ENSG00000013561	RNF14	-0.626397	ENSG00000125970	RALY	-1.27291
ENSG00000169045	HNRNPH1	-0.62642	ENSG00000176125	UFSP1	-1.27429
ENSG00000013561	RNF14	-0.626525	ENSG00000182685	C16orf79	-1.27478
ENSG00000006715	VPS41	-0.626991	ENSG00000152457	DCLRE1C	-1.2751
ENSG00000011009	LYPLA2	-0.628574	ENSG00000100353	EIF3D	-1.27624
ENSG00000140284	SLC27A2	-0.634224	ENSG00000149474	CSRP2BP	-1.27633
ENSG00000166598	HSP90B1	-0.637308	ENSG00000178301	AQP11	-1.27689
ENSG00000213281	NRAS	-0.640448	ENSG00000132953	XPO4	-1.27837
ENSG00000180190	C8orf42	-0.650599	ENSG00000143740	SNAP47	-1.28158
ENSG00000160951	PTGER1	-0.651335	ENSG00000149474	CSRP2BP	-1.28201
ENSG00000177595	PIDD	-0.651755	ENSG00000107872	FBXL15	-1.28264
ENSG00000176170	SPHK1	-0.651762	ENSG00000162174	ASRGL1	-1.28523
ENSG00000133169	BEX1	-0.655857	ENSG00000114209	PDCD10	-1.28611
ENSG00000113648	H2AFY	-0.65831	ENSG00000174374	WBSCR16	-1.28614
ENSG00000074696	PTPLAD1	-0.663585	ENSG00000198793	MTOR	-1.28618
ENSG00000198380	GFPT1	-0.66448	ENSG00000012061	ERCC1	-1.28653
ENSG00000099250	NRP1	-0.666651	ENSG00000114209	PDCD10	-1.2873
ENSG00000197903	HIST1H2BK	-0.669107	ENSG00000145050	MANF	-1.2892
ENSG00000213281	NRAS	-0.670298	ENSG00000170779	CDCA4	-1.2907
ENSG00000167552	TUBA1A	-0.670934	ENSG00000106290	TAF6	-1.29133
ENSG00000213965	NUDT19	-0.681147	ENSG00000003989	SLC7A2	-1.29252
ENSG00000100294	MCAT	-0.685097	ENSG00000163785	RYK	-1.2931
ENSG00000168452	PPT2	-0.692443	ENSG00000111641	NOP2	-1.29791
ENSG00000164924	YWHAZ	-0.693024	ENSG00000174939	ASPHD1	-1.29854
ENSG00000170871	KIAA0232	-0.694994	ENSG00000120029	C10orf76	-1.29868
ENSG00000164924	YWHAZ	-0.695041	ENSG00000175581	MRPL48	-1.29958
ENSG00000078043	PIAS2	-0.695282	ENSG00000135018	UBQLN1	-1.30213
ENSG00000115839	RAB3GAP1	-0.698613	ENSG00000213465	ARL2	-1.3092
ENSG00000131462	TUBG1	-0.699319	ENSG00000100141	NA	-1.31186
ENSG00000179195	ZNF664	-0.699896	ENSG00000157350	ST3GAL2	-1.31195
ENSG00000152229	PSTPIP2	-0.700505	ENSG00000135018	UBQLN1	-1.31351
ENSG00000152229	PSTPIP2	-0.700505	ENSG00000177700	POLR2L	-1.31468
ENSG00000185031	RP11-182I10.4	-0.704246	ENSG00000146433	TMEM181	-1.32218
ENSG00000166313	APBB1	-0.705578	ENSG00000146433	TMEM181	-1.32218
ENSG00000070831	CDC42	-0.705732	ENSG00000103852	TTC23	-1.32264
ENSG00000163531	NFASC	-0.711095	ENSG00000116157	GPX7	-1.32265
ENSG00000112062	MAPK14	-0.726234	ENSG00000160917	CPSF4	-1.32871
ENSG00000070831	CDC42	-0.727552	ENSG00000153048	CARHSP1	-1.32872
ENSG00000055163	CYFIP2	-0.730479	ENSG00000188211	RP1-239B22.1	-1.33068
ENSG00000102387	TAF7L	-0.731028	ENSG00000106034	C7orf58	-1.33197
ENSG00000178700	DHFRL1	-0.735315	ENSG00000173085	COQ2	-1.33265
ENSG00000164924	YWHAZ	-0.738717	ENSG00000011052	NME2	-1.33372
ENSG00000135048	TMEM2	-0.739493	ENSG00000011052	NME2	-1.33667
ENSG00000134255	CEPT1	-0.7411	ENSG00000123144	C19orf43	-1.3396
ENSG00000138801	PAPSS1	-0.74172	ENSG00000054611	TBC1D22A	-1.3401
ENSG00000133135	RNF128	-0.745943	ENSG00000077150	NFKB2	-1.34071
ENSG00000147010	SH3KBP1	-0.74604	ENSG00000132661	NXT1	-1.34083
ENSG00000159596	TMEM69	-0.749682	ENSG00000011052	NME2	-1.34131
ENSG00000163531	NFASC	-0.757595	ENSG00000179218	CALR	-1.34598
ENSG00000171314	PGAM1	-0.758564	ENSG00000145919	BOD1	-1.34935
ENSG00000116791	CRYZ	-0.759085	ENSG00000171462	DLK2	-1.35056
ENSG00000116791	CRYZ	-0.759085	ENSG00000102119	EMD	-1.35274
ENSG00000078043	PIAS2	-0.759278	ENSG00000141522	ARHGDIA	-1.35326
ENSG00000171552	BCL2L1	-0.763519	ENSG00000087008	ACOX3	-1.35345
ENSG00000188735	TMEM120B	-0.763637	ENSG00000114209	PDCD10	-1.35753
ENSG00000124120	TTPAL	-0.764922	ENSG00000070770	CSNK2A2	-1.35988
ENSG00000124120	TTPAL	-0.764975	ENSG00000108100	CCNY	-1.36255
ENSG00000147526	TACC1	-0.765584	ENSG00000011052	NME2	-1.36623
ENSG00000112335	SNX3	-0.76874	ENSG00000171729	TMEM51	-1.3695
ENSG00000030582	GRN	-0.775837	ENSG00000162650	ATXN7L2	-1.37064
ENSG00000082196	C1QTNF3	-0.783957	ENSG00000160408	ST6GALNAC6	-1.37118
ENSG00000147394	ZNF185	-0.789295	ENSG00000135446	CDK4	-1.37359
ENSG00000184205	TSPYL2	-0.794314	ENSG00000167842	MIS12	-1.37748
ENSG00000164924	YWHAZ	-0.801554	ENSG00000011052	NME2	-1.37783
ENSG00000105270	CLIP3	-0.803919	ENSG00000157326	DHRS4	-1.37881
ENSG00000162433	AK4	-0.805891	ENSG00000157326	DHRS4	-1.37881
ENSG00000134255	CEPT1	-0.815139	ENSG00000144401	METTL21A	-1.3804
ENSG00000213390	ARHGAP19	-0.817096	ENSG00000011052	NME2	-1.38435
ENSG00000143198	MGST3	-0.822207	ENSG00000162227	TAF6L	-1.38446
ENSG00000182541	LIMK2	-0.823327	ENSG00000130208	APOC1	-1.38556
ENSG00000147394	ZNF185	-0.823435	ENSG00000135446	CDK4	-1.38618
ENSG00000130684	ZNF337	-0.823626	ENSG00000077150	NFKB2	-1.39328
ENSG00000169583	CLIC3	-0.83057	ENSG00000136715	SAP130	-1.39954
ENSG00000166508	MCM7	-0.835659	ENSG00000171729	TMEM51	-1.39986
ENSG00000107897	ACBD5	-0.835943	ENSG00000149499	EML3	-1.40096
ENSG00000112419	PHACTR2	-0.836102	ENSG00000131778	CHD1L	-1.40345
ENSG00000066697	MSANTD3	-0.838079	ENSG00000171462	DLK2	-1.40547
ENSG00000143198	MGST3	-0.838565	ENSG00000140280	LYSMD2	-1.40654
ENSG00000147010	SH3KBP1	-0.840209	ENSG00000070759	TESK2	-1.40671
ENSG00000156802	ATAD2	-0.842645	ENSG00000004455	AK2	-1.40696
ENSG00000179604	CDC42EP4	-0.842736	ENSG00000042088	TDP1	-1.40891
ENSG00000114166	KAT2B	-0.843751	ENSG00000093009	CDC45	-1.40929
ENSG00000130684	ZNF337	-0.844611	ENSG00000070759	TESK2	-1.41069
ENSG00000105972	NA	-0.850626	ENSG00000101901	ALG13	-1.41378
ENSG00000185009	AP3M1	-0.852692	ENSG00000011052	NME2	-1.41421
ENSG00000135269	TES	-0.853759	ENSG00000139737	SLAIN1	-1.41465
ENSG00000057663	ATG5	-0.857093	ENSG00000073008	PVR	-1.41764
ENSG00000057663	ATG5	-0.857175	ENSG00000126457	PRMT1	-1.41885
ENSG00000057663	ATG5	-0.857175	ENSG00000126457	PRMT1	-1.41886
ENSG00000026103	FAS	-0.857527	ENSG00000177096	FAM109B	-1.41923
ENSG00000143198	MGST3	-0.857748	ENSG00000211460	TSN	-1.42069
ENSG00000139190	VAMP1	-0.859088	ENSG00000128973	CLN6	-1.42693
ENSG00000139190	VAMP1	-0.869091	ENSG00000101901	ALG13	-1.43076
ENSG00000168452	PPT2	-0.869567	ENSG00000157326	DHRS4	-1.43806
ENSG00000129351	ILF3	-0.871153	ENSG00000189227	C15orf61	-1.44154
ENSG00000162433	AK4	-0.871781	ENSG00000156170	C8orf38	-1.44342
ENSG00000171867	PRNP	-0.877241	ENSG00000164062	APEH	-1.44496
ENSG00000221986	MYBPHL	-0.877554	ENSG00000105373	GLTSCR2	-1.44829
ENSG00000137161	CNPY3	-0.877921	ENSG00000143801	PSEN2	-1.45031
ENSG00000165118	C9orf64	-0.877965	ENSG00000011052	NME2	-1.45032
ENSG00000052802	MSMO1	-0.884562	ENSG00000171476	HOPX	-1.45387
ENSG00000023909	GCLM	-0.884936	ENSG00000118162	KPTN	-1.45473
ENSG00000137806	NDUFAF1	-0.885482	ENSG00000127054	CPSF3L	-1.45478
ENSG00000106052	TAX1BP1	-0.886987	ENSG00000120708	TGFBI	-1.45633
ENSG00000087338	GMCL1	-0.888055	ENSG00000205323	SARNP	-1.4565
ENSG00000177994	C2orf73	-0.888931	ENSG00000004455	AK2	-1.45805
ENSG00000171552	BCL2L1	-0.889788	ENSG00000088882	CPXM1	-1.45882
ENSG00000166313	APBB1	-0.890251	ENSG00000110274	CEP164	-1.45947
ENSG00000106052	TAX1BP1	-0.893442	ENSG00000169919	GUSB	-1.46167
ENSG00000128340	RAC2	-0.897556	ENSG00000126790	C14orf149	-1.46406
ENSG00000106052	TAX1BP1	-0.912238	ENSG00000157326	DHRS4	-1.46641
ENSG00000068028	RASSF1	-0.916789	ENSG00000143340	FAM163A	-1.46738
ENSG00000138686	BBS7	-0.918853	ENSG00000139737	SLAIN1	-1.46963
ENSG00000090861	AARS	-0.920806	ENSG00000072849	DERL2	-1.47102
ENSG00000147010	SH3KBP1	-0.920807	ENSG00000011052	NME2	-1.47412
ENSG00000143198	MGST3	-0.92112	ENSG00000186603	HPDL	-1.47617
ENSG00000107897	ACBD5	-0.922177	ENSG00000149541	B3GAT3	-1.47812
ENSG00000067900	ROCK1	-0.922516	ENSG00000198546	ZNF511	-1.47916
ENSG00000132563	REEP2	-0.928028	ENSG00000198546	ZNF511	-1.47928
ENSG00000069869	NEDD4	-0.93109	ENSG00000175029	CTBP2	-1.47963
ENSG00000136940	PDCL	-0.93367	ENSG00000164011	ZNF691	-1.48075
ENSG00000136940	PDCL	-0.93667	ENSG00000115107	STEAP3	-1.48153
ENSG00000168036	CTNNB1	-0.937471	ENSG00000169919	GUSB	-1.48347
ENSG00000168036	CTNNB1	-0.937482	ENSG00000173085	COQ2	-1.49399
ENSG00000135269	TES	-0.939411	ENSG00000011052	NME2	-1.4967
ENSG00000136156	ITM2B	-0.941274	ENSG00000123395	C12orf44	-1.49773
ENSG00000157036	EXOG	-0.944764
ENSG00000136156	ITM2B	-0.945173	693
ENSG00000100604	CHGA	-0.948877
ENSG00000138434	SSFA2	-0.950355
ENSG00000138385	SSB	-0.950359
ENSG00000060982	BCAT1	-0.950713
ENSG00000070540	WIPI1	-0.950746
ENSG00000138434	SSFA2	-0.954067
ENSG00000106617	PRKAG2	-0.960558
ENSG00000168386	FILIP1L	-0.961505
ENSG00000135679	MDM2	-0.961886
ENSG00000052802	MSMO1	-0.961892
ENSG00000119977	TCTN3	-0.964263
ENSG00000182541	LIMK2	-0.964978
ENSG00000138385	SSB	-0.965627
ENSG00000030582	GRN	-0.966157
ENSG00000007866	TEAD3	-0.967929
ENSG00000119977	TCTN3	-0.974061
ENSG00000119977	TCTN3	-0.974156
ENSG00000140553	UNC45A	-0.976464
ENSG00000166508	MCM7	-0.978435
ENSG00000162433	AK4	-0.978578
ENSG00000066557	LRRC40	-0.978776
ENSG00000007866	TEAD3	-0.979144
ENSG00000160789	LMNA	-0.979145
ENSG00000143545	RAB13	-0.980189
ENSG00000105972	NA	-0.980556
ENSG00000177994	C2orf73	-0.984256
ENSG00000158055	GRHL3	-0.991722
ENSG00000189171	S100A13	-0.992051
ENSG00000172638	EFEMP2	-0.995346
ENSG00000102387	TAF7L	-0.996991
ENSG00000179195	ZNF664	-0.998139
ENSG00000131844	MCCC2	-1.0042
ENSG00000099804	CDC34	-1.00831
ENSG00000138829	FBN2	-1.00841
ENSG00000052802	MSMO1	-1.00866
ENSG00000174744	BRMS1	-1.01
ENSG00000162576	MXRA8	-1.01441
ENSG00000162576	MXRA8	-1.01441
ENSG00000038274	MAT2B	-1.01523
ENSG00000198060	MARCH5	-1.02029
ENSG00000125124	BBS2	-1.02368
ENSG00000185009	AP3M1	-1.0255
ENSG00000174744	BRMS1	-1.02802
ENSG00000138757	G3BP2	-1.03033
ENSG00000114098	ARMC8	-1.03105
ENSG00000100106	TRIOBP	-1.03133
ENSG00000100106	TRIOBP	-1.03359
ENSG00000100106	TRIOBP	-1.03359
ENSG00000128340	RAC2	-1.03496
ENSG00000196396	PTPN1	-1.03659
ENSG00000122786	CALD1	-1.03675
ENSG00000156587	UBE2L6	-1.04027
ENSG00000138757	G3BP2	-1.04103
ENSG00000154723	ATP5J	-1.04458
ENSG00000144366	GULP1	-1.04481
ENSG00000115415	STAT1	-1.04969
ENSG00000115415	STAT1	-1.04969
ENSG00000162734	PEA15	-1.05086
ENSG00000115415	STAT1	-1.05178
ENSG00000164924	YWHAZ	-1.05241
ENSG00000162734	PEA15	-1.05498
ENSG00000107897	ACBD5	-1.05998
ENSG00000107897	ACBD5	-1.05998
ENSG00000011422	PLAUR	-1.06458
ENSG00000164031	DNAJB14	-1.07069
ENSG00000154723	ATP5J	-1.07121
ENSG00000203618	GP1BB	-1.07295
ENSG00000101417	PXMP4	-1.07476
ENSG00000013455	NA	-1.07559
ENSG00000133119	RFC3	-1.07646
ENSG00000221812	NA	-1.08265
ENSG00000052802	MSMO1	-1.08345
ENSG00000196696	PDXDC2P	-1.0853
ENSG00000136738	STAM	-1.08537
ENSG00000154723	ATP5J	-1.08586
ENSG00000154723	ATP5J	-1.08805
ENSG00000119977	TCTN3	-1.09907
ENSG00000215301	DDX3X	-1.09922
ENSG00000119139	TJP2	-1.10061
ENSG00000101417	PXMP4	-1.11201
ENSG00000088832	FKBP1A	-1.11371
ENSG00000088832	FKBP1A	-1.11371
ENSG00000162576	MXRA8	-1.11578
ENSG00000162576	MXRA8	-1.11578
ENSG00000105971	CAV2	-1.116
ENSG00000137831	UACA	-1.11935
ENSG00000137161	CNPY3	-1.12127
ENSG00000136738	STAM	-1.12285
ENSG00000119900	OGFRL1	-1.12307
ENSG00000173915	USMG5	-1.12701
ENSG00000128645	HOXD1	-1.12713
ENSG00000051108	HERPUD1	-1.12716
ENSG00000135679	MDM2	-1.1284
ENSG00000051108	HERPUD1	-1.13236
ENSG00000140564	FURIN	-1.13333
ENSG00000183072	NKX2-5	-1.13615
ENSG00000088832	FKBP1A	-1.13704
ENSG00000143549	TPM3	-1.14394
ENSG00000144366	GULP1	-1.14427
ENSG00000131668	BARX1	-1.14454
ENSG00000144366	GULP1	-1.14549
ENSG00000087460	GNAS	-1.14556
ENSG00000111275	ALDH2	-1.14567
ENSG00000128645	HOXD1	-1.14784
ENSG00000143549	TPM3	-1.14794
ENSG00000143549	TPM3	-1.14794
ENSG00000143549	TPM3	-1.14814
ENSG00000088832	FKBP1A	-1.14817
ENSG00000143549	TPM3	-1.14831
ENSG00000143549	TPM3	-1.14929
ENSG00000100196	KDELR3	-1.15129
ENSG00000171858	RPS21	-1.15556
ENSG00000088832	FKBP1A	-1.16155
ENSG00000182541	LIMK2	-1.16346
ENSG00000182541	LIMK2	-1.16346
ENSG00000142875	PRKACB	-1.16386
ENSG00000142875	PRKACB	-1.16386
ENSG00000164830	OXR1	-1.16436
ENSG00000121236	TRIM6	-1.16468
ENSG00000162433	AK4	-1.16503
ENSG00000147905	ZCCHC7	-1.1655
ENSG00000135250	SRPK2	-1.16636
ENSG00000151640	DPYSL4	-1.16871
ENSG00000198839	ZNF277	-1.17049
ENSG00000119139	TJP2	-1.17084
ENSG00000105971	CAV2	-1.17464
ENSG00000173933	RBM4	-1.17486
ENSG00000173933	RBM4	-1.17509
ENSG00000173933	RBM4	-1.17509
ENSG00000117620	SLC35A3	-1.17523
ENSG00000175029	CTBP2	-1.1756
ENSG00000164902	PHAX	-1.17648
ENSG00000156052	GNAQ	-1.17716
ENSG00000171858	RPS21	-1.17744
ENSG00000171858	RPS21	-1.17798
ENSG00000171858	RPS21	-1.17802
ENSG00000198898	CAPZA2	-1.18808
ENSG00000173915	USMG5	-1.1906
ENSG00000173915	USMG5	-1.19063
ENSG00000087470	DNM1L	-1.19078
ENSG00000176845	METRNL	-1.19366
ENSG00000076864	RAP1GAP	-1.19402
ENSG00000186792	HYAL3	-1.19474
ENSG00000115091	ACTR3	-1.19598
ENSG00000196072	BLOC1S2	-1.19859
ENSG00000196072	BLOC1S2	-1.19859
ENSG00000196072	BLOC1S2	-1.19869
ENSG00000140545	MFGE8	-1.1994
ENSG00000168452	PPT2	-1.1997
ENSG00000066697	MSANTD3	-1.20229
ENSG00000151553	FAM160B1	-1.20405
ENSG00000151553	FAM160B1	-1.20414
ENSG00000188706	ZDHHC9	-1.20461
ENSG00000130066	SAT1	-1.20478
ENSG00000162734	PEA15	-1.20583
ENSG00000131508	UBE2D2	-1.2072
ENSG00000156587	UBE2L6	-1.20982
ENSG00000188428	MUTED	-1.21048
ENSG00000158859	ADAMTS4	-1.21253
ENSG00000158859	ADAMTS4	-1.21259
ENSG00000105829	BET1	-1.2126
ENSG00000221812	NA	-1.21443
ENSG00000168374	ARF4	-1.21973
ENSG00000177169	ULK1	-1.2198
ENSG00000177169	ULK1	-1.21981
ENSG00000198355	PIM3	-1.22013
ENSG00000183726	TMEM50A	-1.22141
ENSG00000115415	STAT1	-1.22436
ENSG00000162433	AK4	-1.22496
ENSG00000161011	SQSTM1	-1.22512
ENSG00000154723	ATP5J	-1.22671
ENSG00000100075	SLC25A1	-1.2314
ENSG00000182899	RPL35A	-1.23361
ENSG00000136108	CKAP2	-1.24114
ENSG00000167196	FBXO22	-1.2437
ENSG00000170540	ARL6IP1	-1.24514
ENSG00000116918	TSNAX	-1.24777
ENSG00000130066	SAT1	-1.24803
ENSG00000151491	EPS8	-1.24927
ENSG00000091140	DLD	-1.25291
ENSG00000167644	C19orf33	-1.25699
ENSG00000106366	SERPINE1	-1.26012
ENSG00000160194	NDUFV3	-1.26182
ENSG00000160194	NDUFV3	-1.26332
ENSG00000152484	USP12	-1.26391
ENSG00000088367	EPB41L1	-1.26821
ENSG00000154723	ATP5J	-1.2684
ENSG00000154723	ATP5J	-1.2684
ENSG00000151553	FAM160B1	-1.26897
ENSG00000066697	MSANTD3	-1.26942
ENSG00000127564	PKMYT1	-1.27086
ENSG00000128340	RAC2	-1.27761
ENSG00000188706	ZDHHC9	-1.28038
ENSG00000020922	MRE11A	-1.28701
ENSG00000113712	CSNK1A1	-1.2879
ENSG00000088367	EPB41L1	-1.29003
ENSG00000182541	LIMK2	-1.29343
ENSG00000182541	LIMK2	-1.29343
ENSG00000141582	CBX4	-1.2944
ENSG00000101210	EEF1A2	-1.2956
ENSG00000148090	AUH	-1.29779
ENSG00000128283	CDC42EP1	-1.29928
ENSG00000103253	HAGHL	-1.3015
ENSG00000145604	SKP2	-1.30298
ENSG00000103253	HAGHL	-1.30433
ENSG00000159346	ADIPOR1	-1.30787
ENSG00000159346	ADIPOR1	-1.30787
ENSG00000064115	TM7SF3	-1.31216
ENSG00000087460	GNAS	-1.31313
ENSG00000186106	ANKRD46	-1.31456
ENSG00000121413	ZSCAN18	-1.31653
ENSG00000129292	PHF20L1	-1.31699
ENSG00000103253	HAGHL	-1.31765
ENSG00000173581	CCDC106	-1.31864
ENSG00000138443	ABI2	-1.32043
ENSG00000165118	C9orf64	-1.32163
ENSG00000175029	CTBP2	-1.32272
ENSG00000162433	AK4	-1.32283
ENSG00000198431	TXNRD1	-1.32514
ENSG00000167100	SAMD14	-1.32527
ENSG00000135048	TMEM2	-1.32588
ENSG00000122958	VPS26A	-1.32623
ENSG00000152952	PLOD2	-1.32632
ENSG00000149809	TM7SF2	-1.32727
ENSG00000149809	TM7SF2	-1.32727
ENSG00000120875	DUSP4	-1.32747
ENSG00000012822	CALCOCO1	-1.33207
ENSG00000135341	MAP3K7	-1.33359
ENSG00000176853	FAM91A1	-1.33482
ENSG00000087460	GNAS	-1.33565
ENSG00000145604	SKP2	-1.33779
ENSG00000169594	BNC1	-1.33786
ENSG00000135341	MAP3K7	-1.33802
ENSG00000071054	MAP4K4	-1.33828
ENSG00000160691	SHC1	-1.33915
ENSG00000160691	SHC1	-1.33915
ENSG00000121966	CXCR4	-1.3432
ENSG00000106078	COBL	-1.34471
ENSG00000121966	CXCR4	-1.34529
ENSG00000124208	TMEM189-UBE2V1	-1.34808
ENSG00000173559	OBFC2A	-1.35133
ENSG00000099968	BCL2L13	-1.35205
ENSG00000196312	HIATL2	-1.35395
ENSG00000166130	IKBIP	-1.35571
ENSG00000186106	ANKRD46	-1.35592
ENSG00000157379	DHRS1	-1.36349
ENSG00000175634	RPS6KB2	-1.36454
ENSG00000075790	BCAP29	-1.3659
ENSG00000132274	TRIM22	-1.36634
ENSG00000127870	RNF6	-1.36654
ENSG00000173559	OBFC2A	-1.37128
ENSG00000106852	LHX6	-1.37285
ENSG00000121413	ZSCAN18	-1.3743
ENSG00000153944	MSI2	-1.37474
ENSG00000198408	MGEA5	-1.37516
ENSG00000172830	SSH3	-1.37687
ENSG00000049130	KITLG	-1.37869
ENSG00000160691	SHC1	-1.3799
ENSG00000086504	MRPL28	-1.38894
ENSG00000015171	ZMYND11	-1.39029
ENSG00000106992	AK1	-1.39296
ENSG00000101782	RIOK3	-1.39416
ENSG00000131462	TUBG1	-1.39786
ENSG00000141232	TOB1	-1.39804
ENSG00000132471	WBP2	-1.4001
ENSG00000169045	HNRNPH1	-1.40107
ENSG00000120875	DUSP4	-1.40161
ENSG00000198833	UBE2J1	-1.40548
ENSG00000128340	RAC2	-1.40554
ENSG00000156711	MAPK13	-1.40677
ENSG00000099968	BCL2L13	-1.40789
ENSG00000078043	PIAS2	-1.4086
ENSG00000161513	FDXR	-1.41036
ENSG00000174460	ZCCHC12	-1.4115
ENSG00000134324	LPIN1	-1.41206
ENSG00000131668	BARX1	-1.41545
ENSG00000102931	ARL2BP	-1.41653
ENSG00000166130	IKBIP	-1.41767
ENSG00000137203	TFAP2A	-1.41873
ENSG00000213145	CRIP1	-1.41971
ENSG00000123374	CDK2	-1.4201
ENSG00000121236	TRIM6	-1.42216
ENSG00000156711	MAPK13	-1.42295
ENSG00000196312	HIATL2	-1.42303
ENSG00000124208	TMEM189-UBE2V1	-1.42478
ENSG00000124208	TMEM189-UBE2V1	-1.42478
ENSG00000124208	TMEM189-UBE2V1	-1.42478
ENSG00000129292	PHF20L1	-1.42656
ENSG00000172935	MRGPRF	-1.42659
ENSG00000180263	FGD6	-1.42969
ENSG00000128482	RNF112	-1.43429
ENSG00000130545	CRB3	-1.43533
ENSG00000153944	MSI2	-1.43653
ENSG00000086504	MRPL28	-1.43692
ENSG00000163605	PPP4R2	-1.44835
ENSG00000087460	GNAS	-1.44976
ENSG00000163605	PPP4R2	-1.45435
ENSG00000136636	KCTD3	-1.45492
ENSG00000180998	GPR137C	-1.45562
ENSG00000134900	TPP2	-1.45949
ENSG00000134900	TPP2	-1.45949
ENSG00000138675	FGF5	-1.46013
ENSG00000078043	PIAS2	-1.46202
ENSG00000129292	PHF20L1	-1.46473
ENSG00000129292	PHF20L1	-1.46473
ENSG00000129292	PHF20L1	-1.46473
ENSG00000197019	SERTAD1	-1.46594
ENSG00000177697	CD151	-1.46683
ENSG00000100764	PSMC1	-1.46871
ENSG00000127080	IPPK	-1.46908
ENSG00000136280	CCM2	-1.46949
ENSG00000138675	FGF5	-1.47313
ENSG00000154727	GABPA	-1.4775
ENSG00000015171	ZMYND11	-1.4775
ENSG00000214955	AP000318.2	-1.4801
ENSG00000101210	EEF1A2	-1.48176
ENSG00000102871	TRADD	-1.48463
ENSG00000136709	WDR33	-1.4912
ENSG00000131508	UBE2D2	-1.49132
ENSG00000115112	TFCP2L1	-1.49169
ENSG00000175221	MED16	-1.49209
ENSG00000175221	MED16	-1.49209
ENSG00000174574	AKIRIN1	-1.49267
ENSG00000068028	RASSF1	-1.49278
ENSG00000068028	RASSF1	-1.49278
ENSG00000068028	RASSF1	-1.49278
ENSG00000108219	TSPAN14	-1.49359
ENSG00000156711	MAPK13	-1.49405
ENSG00000127080	IPPK	-1.49425
ENSG00000106852	LHX6	-1.49627
ENSG00000087460	GNAS	-1.49675
ENSG00000164944	KIAA1429	-1.4977
ENSG00000020256	ZFP64	-1.49952
799
