# Supplementary material for: Phenotype Specific Analyses Reveal Distinct Regulatory Mechanism for Chronically Activated p53
Source: PLoS Genet. 2015 Mar 19;11(3):e1005053. doi: 10.1371/journal.pgen.1005053 (PMC4366240; doi:10.1371/journal.pgen.1005053)
Supplement: S6 Table — Evidence for interactions are provided as Pubmed IDs (PMID). (XLSX) [file pgen.1005053.s013.xlsx]

## Sheet: pApo
		PPI, protein-protein interaction
		CO-IP, co-immunoprecipitaion
		Y2H, yeast two hybrid assay
Table S6: Apo hub genes		Co-TF, co-transcription factor
Gene Symbol	Regulation by p53	Evidence of interaction	PMID	Negative feedback	Positive feedback
AIMP2	Repressed	PPI (CO-IP, Y2H)	18695251,21285945		Y
ARID3A	Induced	PPI, Co-TF	22172947,15017387
BAX	Induced	PPI
CAPN1	Induced	Proteolysis of P53	12432277,9111352,17846083	Y
CARM1	Repressed	PPI	15186775
CCDC106	Induced	PPI (CO-IP, Y2H), Proteolysis of P53	20159018,16169070	Y
CCNG1	Induced	PPI (Affinity Capture)	12642871,12556559,11983168, 12015958		Y
CDK2	Induced	PPI, Phosphorylation (Ser)	10884347		Y
CDKN1A	Induced	PPI (CO-IP)	21900206,11896572
CITED2	Induced	Acetylation	9891054,21165656,9744860		Y
CREB1	Induced	PPI, Co-TF	10848610,21295542,19930465,21295542		Y
CREBZF	Induced	PPI, indirect functional interaction, reguates p53 activity,	22983008		Y
CSNK1A1	Induced	PPI, decreases Acetylation, Co-TF, regulates p53	19759023,19759023,21968188, 16024788	Y
CSNK2A1	Induced	PPI,Phosphorylation, decrease Acetylation	21968188,11285227,11704824,12628923,7936649	Y
CTBP1	Induced	PPI, regulates TP53 via MDM2	12867035,18765668	Y
CUL4B	Induced	PPI with MDM2
DDB2	Induced	PPI
DYRK2	Induced	PPI, Phosphorylation (Ser)	17349958, 21900206,11896572,19965871,18599021		Y
ECD	Induced	PPI
ECT2	Induced	PPI
EFEMP2	Induced	PPI	18852884,10380882
EHMT2	Induced	PPI, Methylation (Lys)	20118233	Y
ETS1	Induced	PPI, Co-TF, regulates p53, functional interaction	12145208,19022222		Y
EWSR1	Repressed	PPI, De-Acetylation	22266186	Y
FBXO11	Induced	PPI, Neddylation	17098746	Y
FTL	Induced	PPI, CO-IP	19716362		Y
G3BP2	Induced	PPI	17297477	Y
GADD45A	Induced	PPI	14627995, 21813510, 21900206		Y
GLTSCR2	Repressed	indirect via RPL11 and MDM2	21804542,21907918
GNL3	Repressed	PPI	12464630, 12464630		Y
GPS1	Repressed	PPI, Phosphorylation (Thr)	11285227	Y
GPS2	Repressed	PPI, Phosphorylation (Thr)	11285227	Y
HDAC3	Repressed	PPI(CO-IP), De-Acetylation	16847267	Y
HNRNPK	Induced	PPI, Ubiquitylation of MDM2, Co-TF, regulates p53	21821029,16360036		Y
HSPA4	Induced	PPI	18223694, 20847049, 19749793		Y
HSPB1	Induced	PPI (Y2H)	16169070,23357534, 17184779		Y
KAT2B	Induced	PPI, Acetylation	9891054, 9744860, 12068014,14769800,17293853,21209460		Y
MAPK14	Induced	PPI, Phosphorylation (Ser)	20213747, 15642743, 17172861, 10581258,10212189,10811125, 10781582, 11245472		Y
MAPK3	Induced	PPI, Phosphorylation (Ser)	21147777, 10958792, 23665931, 11761456
MCRS1	Repressed	PPI, Acetylation	22563078		Y
MDM2	Induced	PPI, Ubiquitylation	23262034,22550420,23150763,14702041	Y
MRE11A	Induced		11896594
MTA1	Repressed	PPI, De-Acetylation	21555589,19837670
MYST1 (KAT8)	Induced	Acetylation	19854127
NEDD4	Induced	PPI
PDCD5	Repressed	PPI	22914926,22372375		Y
PDLIM5	Induced	PPI, interacts and blocks MDM2 self Ubiquitylation	21060154	Y
PIAS2	Induced	Sumoylation	11867732,19901969	Y
PPM1D	Induced	de-Phosphorylation	17936559	Y
PRKAB2	Induced	Phosphorylation (Ser)	15866171
PRKAG2	Induced	Phosphorylation (Ser)	15866171
PRMT1	Repressed	PPI, Co-TF	15186775
PRNP	Induced	Acetylation	14570892, 21074897,22184125, 19458243, 17494993		Y
PSMC5	Repressed	PPI	17224908, 20479273	Y
PTP4A1	Induced	Ubiqutylation	15280377,18997816	Y
RAD23A	Repressed	PPI(CO-IP), decreases de-Ubiquitylation of p53	14645509,15064742,11196199,16105547	Y
RASSF1	Induced	Ubiquitylation of MDM2	18566590
RCHY1	Induced	PPI, Ubiquitylation	12654245,20333547, 19483087,21084285,17568776	Y
RPS27	Repressed	PPI, inhibits MDM2 Ubiquitylation	21170087
RRM2	Induced	PPI	14583450,12615712,16798743		Y
SAT1	Induced	PPI (Y2H)	16169070
SCAMP1	Induced	PPI (Y2H)	16713569
SLK	Induced	Phosphorylation (Ser)	19640899		Y
SP3	Induced	PPI(CO-IP), Co-TF	12665570,15790310,11781835		Y
TFAP2A	Induced	PPI, Co-TF	11973333,12226108		Y
TOP1	Induced	PPI	10468612		Y
TP53INP1	Induced	PPI, Phosphorylation (Ser)	15706352,21339733,11511362,12851404, 23717325
TRMT11	Induced	PPI	20308539
TXNRD1	Induced	PPI	11464290, 15824742	Y
UBE2A	Induced	PPI, Ubiquitylation	8144544,12640129,22083959	Y
UBE2D2	Induced	PPI, Ubiquitylation	15280377	Y
UBE2H	Induced	Ubiquitylation	20864041	Y
UBE2K	Induced	PPI, Ubiquitylation	15280377,10634809	Y
WDR33	Induced	PPI	16169070
WWOX	Repressed	PPI	16219768
YWHAZ	Induced	PPI	9620776
ZMAT3	Induced	PPI	22347364,11571644, 9250682,12196512		Y
ZMYND11	Induced	PPI,	17721438
RB1	Induced	PPI	11035041,11836513, 9010216, 9150359		Y
RPS27L	Induced	PPI, Ubiquitylation	21170087		Y
RRM2B	Induced	PPI, Ubiquitylation	12615712, 10716435, 17719542 ,19015526		Y
CTBP2	Repressed	PPI with MDM2	21057548, 12867035
ERBB3	Repressed	PPI with MDM2	21930127
GLTSCR2	Repressed	PPI with MDM2 (Y2H)	21988832
GNAS	Induced	PPI with MDM2 (Affinity-Capture)	18948082
NME2	Repressed	PPI with MDM2	21504894
LAMP2	Induced	PPI with MDM2 (Affinity-Capture)	20540933
YY1AP1	Repressed	PPI with MDM2 (Affinity-Capture)	21988832
ZBTB2	Repressed	PPI, Co-TF	19380588	Y
WRAP53	Repressed	Anti-sense regulation	19250907		Y
STAT1	Induced	PPI (CO-IP), Co-TF	20567883,14602726,17085014		Y
TRIM23	Induced	PPI with MDM2
ROCK1	Induced	PPI (CO-IP)	22889758		Y
APEX1	Repressed	PPI	15824742,11376686,9119221		Y
NOP2	Repressed	PPI	15144954		Y
UBQLN1	Repressed	PPI	10983987		Y
TAF6	Repressed	PPI, Co-TF	15328371
RPS6KA3	Induced	Phosphorylation (Ser)	15867353		Y
SFPQ	Repressed	translation of p53	23131771		Y
PHB	Repressed	PPI, transcriptional	14500729		Y
POLH	Induced	PPI with MDM2, degraded by MDM2	22056306
UBE2Z	Repressed	PPI with MDM2	19690564
BCL2L1	Induced	PPI	16151013, 12667443,21900206
UBE2G2	Repressed	PPI with MDM2	19690564
HSPA5	Repressed	PPI	17184779,20017148	Y
NOC2L	Repressed	PPI, Co-TF	16322561, 20959462	Y
PSMC1	Induced	indirect via MDM2	20479273	Y
PRKRA	Repressed	PPI	9010216	Y

## Sheet: RIS
		PPI, protein-protein interaction
		CO-IP, co-immunoprecipitaion
		Y2H, yeast two hybrid assay
Table S6: RIS hub genes		Co-TF, co-transcription factor
Gene Symbol	Regulation by p53	Evidence of interaction	PMID	Negative feedback	Positive feedback
APEX1		PPI, MDM2 and P53	9119221, 11264458, 11376686, 10585464, 15824742		Y
ARL3		PPI	16169070
ATF3		PPI, decreased Ub by blocking MDM2	20592017, 21927023,16628010, 22046379,11792711,15933712		Y
BAIAP2L1		PPI, both MDM2 and P53	21887275
BAX		PPI	21712378, 22560721,20043868,11850803, 19265193, 16738310		Y
BCCIP		Co-TF	14726710,17135243		Y
CCNG1		PPI, (AffCap)	12642871,12556559,11983168, 12015958		Y
CDKN1A		PPI (CO-IP)	21900206,11896572
COX17	Repressed	PPI	16169070
CREB1		PPI, Co-TF	10848610,21295542,19930465,21295542
DNAJB5		PPI	20308539
DVL2		PPI	16713569 ,16189514
EGR1		PPI, Transcriptional regulator of p53	18556351, 19671681,15958557,11251186, 15225550,21325822
EIF2S2		PPI (Y2H)	16169070
FHL2		PPI (CO-IP), transcriptional	16343438, 11062252
GADD45A		PPI	21813510, 14627995, 14627995, 21900206		Y
GSN		PPI	21801713	Y
HSPA8		PPI,	11297531, 11707401, 1946467, 19749793, 20540933
MAPK1	Repressed	PPI, Phosphorylation (Thr)	21383696,11409876,15116093,21147777, 10958792, 10212189		Y
MDM2		PPI, Ubiquitylation	23262034,22550420,23150763,14702041
MTA2		PPI, De-Acetylation	11099047, 12920132	Y
NCOA3	Repressed	PPI	10551785
PCNA		PPI	16861890		Y
PPM1D		De-Phosphorylation	12021785, 21765465, 21163364 , 21695702	Y
PTP4A1		De-Phosphorylation, Indirect Ubiquitylation	18997816, 19945467	Y
RAD23B		Ubiquitylation	15064742, 21056989, 16924240		Y
RANBP2		PPI	12393906, 22194619
RPS27L		PPI	21170087		Y
RRM2B		PPI	12615712, 12858174		Y
SMYD2		PPI, Methylation	17108971, 18065756, 21880715	Y
SNCAIP	Repressed	Co-TF	16495229	Y
SP3		PPI, Co-TF	12665570,15790310,11781835		Y
SRSF3		Splicing	22777358, regulates p53 splicing, binds p53 mRNA		Y
TFAP2C	Repressed	PPI, cotf	12226108
TP53INP1		PHOS,PPI	12851404,11511362,15706352
TRIAP1		PPI	15735003
UBE2H	Repressed	Ubiquitylation	20864041,15280377, 8090726
ZMAT3		PPI	22347364		Y
DDB2		PPI	17967871, 11971958,14560002
HSP90AA1		PPI, TP53 and MDM2	15001357, 20540933, 22939624, 1242775,11297531
BMP1		PPI (Y2H)	18624398
