# Supplementary material for: Phenotype Specific Analyses Reveal Distinct Regulatory Mechanism for Chronically Activated p53
Source: PLoS Genet. 2015 Mar 19;11(3):e1005053. doi: 10.1371/journal.pgen.1005053 (PMC4366240; doi:10.1371/journal.pgen.1005053)
Supplement: S7 Table — Only transcription factors from a non-redundant vertebrate PWM set with enrichment p-value > 0.01 are shown. (XLSX) [file pgen.1005053.s014.xlsx]

## Sheet: Sheet1
Table S7. Enrichment of known transcription factor binding sites (TFBS) in the Rcade gene set.
TF_NAME	Z_SCORE	P_VALUE
YY1	15.0093	7.13628e-54
BCLAF1	15.0289	1.82366e-53
SIN3A	14.8778	5.99813e-53
CNOT3	14.8522	1.58944e-52
PAX9	14.7541	3.42545e-52
ATF3	14.3114	1.41173e-48
NRF1	14.2312	2.14294e-48
TAXCREB	14.0809	3.0986e-47
ELF1	13.8663	9.46725e-46
E2F1	13.636	2.71139e-45
E2F4	13.7057	8.01289e-45
ZF5	13.5297	3.71565e-44
EP300	13.5493	5.42457e-44
ZFP161	13.0572	5.48985e-42
EGR1	13.0644	8.52399e-42
HDAC2	12.9851	2.39175e-41
E2F2	12.9415	7.01633e-41
ZBTB33	12.9671	5.49212e-40
TFE3	12.9727	6.87205e-40
TAF1	12.5855	3.5836e-39
E2F3	12.5944	6.0068e-39
EGR3	12.4892	1.56965e-38
SP3	12.5421	1.6621e-38
ZNF148	12.6228	3.41898e-38
TFAP2B	12.4263	5.00123e-38
GABPA4	12.5169	1.13809e-37
ELF2	12.2533	5.34926e-36
SP1	12.0027	1.28524e-35
ZNF660	11.8317	8.23743e-35
XBP1	11.8577	9.2199e-35
SP23	11.8471	1.21463e-34
AP2ALPHA	11.8485	1.91965e-34
HINFP	11.7791	3.07472e-34
CHD2	11.872	4.38874e-34
E2F6	11.6482	6.39225e-34
KLF8	11.6887	9.35573e-34
TBX15	11.6476	1.79148e-33
ZNF429	11.5577	1.8527e-33
KLF17	11.7697	2.57155e-33
SP6	11.726	3.32203e-33
SP8	11.7105	3.76427e-33
NRF2	11.483	3.92475e-33
SP5	11.569	5.07376e-33
IRF2	11.5171	5.49067e-33
ZNF75	11.5049	5.95943e-33
SP4	11.5937	1.19114e-32
SP100	11.4653	1.37325e-32
SMAD55	11.4149	2.76046e-32
HOXD8	11.3519	4.66788e-32
LKLF	11.5189	5.18572e-32
LRF2	11.5079	5.90571e-32
ZNF134	11.3046	6.09985e-32
CPBP	11.4878	7.64218e-32
AP2	11.3307	8.02099e-32
WT1	11.2568	1.73856e-31
ZFX	11.2327	2.6363e-31
ZFP184	11.1867	3.53493e-31
MYC	11.2018	4.18221e-31
ZNF670	11.09	9.32381e-31
SPDEF	11.0205	2.77822e-30
STAF	11.0894	4.25798e-30
EGR2	10.8878	7.4542e-30
EGR4	10.8546	1.55519e-29
ER	10.9289	1.63251e-29
EHF	10.7979	2.40723e-29
ZFP281	10.6817	3.64005e-29
FOXD3	10.7823	1.06009e-28
BEN	10.7378	1.42166e-28
ZNF133	10.5813	2.72643e-28
ZNF580	10.6416	3.31375e-28
ZNF583	10.6416	3.31375e-28
OTX1	10.6051	3.43734e-28
OSX	10.4922	1.24433e-27
RPC155	10.4245	2.43294e-27
LBP1	10.3898	2.86623e-27
ZFP672	10.3355	4.77413e-27
MOVOB	10.121	4.85836e-26
TIEG1	10.1403	5.84211e-26
SCRT1	10.039	8.04656e-26
BTEB1	10.0936	9.91358e-26
FKLF5	10.0786	1.12699e-25
ZBTB11	10.0517	1.43605e-25
ZNF792	10.0145	1.55014e-25
ZNF595	10.0177	1.94608e-25
FOXN4	10.0011	1.97974e-25
BRCA1	9.96213	2.08749e-25
TOPORS	9.98631	3.05699e-25
TCF12	10.0723	3.23305e-25
ZFP553	10.0784	4.09842e-25
BMAL1	9.81673	1.39969e-24
NR2F1	9.77024	4.28364e-24
ZNF93	9.67306	5.90133e-24
ZNF679	9.66444	7.64134e-24
PAX1	9.65151	8.23755e-24
ZNF564	9.63946	9.32584e-24
GIOT1	9.63651	9.91556e-24
BTEB3	9.64628	1.14464e-23
AP2GAMMA	9.68262	1.56257e-23
ZFP	9.53281	1.65792e-23
ZNF740	9.57736	2.02682e-23
ZNF557	9.45851	3.59007e-23
KLF152	9.5206	3.93251e-23
BTEB23	9.47159	6.54258e-23
KLF7	9.43936	7.78481e-23
CHCH	9.57818	1.01777e-22
ZNF816A	9.37573	1.81895e-22
ZNF189	9.32523	2.13275e-22
ZNF180	9.28082	2.9647e-22
MYB	9.24586	5.47688e-22
FOXN2	9.2047	7.53164e-22
ZEC	9.21648	7.6206e-22
ZNF716	9.11741	1.67805e-21
AP2BETA3	9.14005	1.85995e-21
ZNF228	8.98613	2.76314e-21
ZNF317	9.01275	4.06331e-21
ZNF345	9.01386	4.39001e-21
ZNF600	9.004	4.70948e-21
NET	8.92024	6.37692e-21
ETV6	8.93427	6.58e-21
PEA3	8.9144	6.6417e-21
PET1	8.9144	6.6417e-21
ZFP192	8.97524	6.80454e-21
ZNF430	8.96727	7.21941e-21
ZNF814	8.96009	1.01547e-20
ZFP574	8.91476	1.10961e-20
GATA2	8.84279	1.11026e-20
ZNF691	8.90304	1.11592e-20
KLF14	8.91064	1.32133e-20
ZNF543	8.88802	1.40049e-20
E2F1DP1	8.88177	1.47554e-20
BTEB4	8.78113	4.52932e-20
TEL1	8.71458	5.25235e-20
TFAP2A	8.71458	5.25235e-20
ERALPHA	8.62628	9.90016e-20
ZASC1	8.73193	1.69354e-19
ZNF559	8.55771	3.38888e-19
E2F4DP2	8.51706	3.82052e-19
ZFP526	8.54827	8.93759e-19
ZNF880	8.34043	1.26847e-18
SAP1A	8.32084	1.52957e-18
AHRHIF	8.42737	2.12205e-18
ZNF579	8.37043	2.20947e-18
FOXP1	8.34028	2.22583e-18
ETV3	8.28384	2.63898e-18
HIC1	8.3463	3.32108e-18
CKROX2	8.3834	4.21213e-18
ELF4	8.22231	4.74876e-18
P53	8.28208	4.88965e-18
ZBTB7A	8.21958	7.31539e-18
ER81	8.09379	1.27949e-17
ZNF556	8.08614	1.81145e-17
ZFP62	8.13096	1.90401e-17
ZFP770	8.08739	2.17981e-17
ZNF770	8.08739	2.17981e-17
LBP9	8.11549	3.0054e-17
NR3C1	8.00971	3.4597e-17
KLF12	8.01172	5.65422e-17
GLI	8.00975	7.06615e-17
MAZ	8.0088	8.1954e-17
ZNF555	7.92869	9.25378e-17
HIF13	7.95206	9.54963e-17
POLR3A	7.93572	1.06041e-16
PRDM5	7.91164	1.20254e-16
GC	7.87552	1.26367e-16
ZNF619	7.86943	1.50467e-16
ZFP697	7.87253	1.62275e-16
ZNF697	7.87253	1.62275e-16
ELF3	7.82142	1.74533e-16
ZNF577	7.87513	1.82853e-16
ZNF135	7.79782	2.71005e-16
ELK1	7.75476	2.71613e-16
ARNT2	7.81054	3.11406e-16
ZNF658	7.79173	3.29368e-16
ELK3	7.70014	4.09594e-16
MYCN	7.77019	4.31197e-16
ZNF578	7.70864	6.40022e-16
MECP2	7.68538	7.567e-16
ZNF585B	7.67875	8.09053e-16
ERF	7.58018	1.18078e-15
ZNF256	7.58542	1.49512e-15
ESE1	7.54392	1.60948e-15
ZNF276	7.55298	1.93977e-15
ETV2	7.50572	2.129e-15
E2F4DP1	7.5086	2.41219e-15
CENPB	7.50188	2.94862e-15
ERM	7.45242	3.35498e-15
ETV5	7.4491	3.5193e-15
DEAF1	7.48033	3.72257e-15
ZFP46	7.50222	3.75296e-15
HIF1A	7.48103	4.05958e-15
NR2C2	7.43351	4.61532e-15
ZNF521	7.44859	5.386e-15
ZNF594	7.44481	5.77596e-15
ELK4	7.36068	6.5586e-15
ZNF76	7.379	7.70545e-15
ZNF526	7.34935	1.01452e-14
CCNT2	7.43566	1.24156e-14
ZNF2	7.29525	1.71079e-14
MEF2	7.29922	1.85016e-14
ZNF91	7.24967	2.29436e-14
ZNF143	7.25093	2.29528e-14
ZNF718	7.2535	2.52362e-14
NERF2	7.16888	3.38607e-14
ZNF714	7.21246	4.09786e-14
FLI1	7.1039	5.17819e-14
ZNF732	7.0926	8.53505e-14
ZFP105	7.08836	8.59801e-14
PRDM16	7.15891	9.79431e-14
ZFP579	7.09591	9.83431e-14
MYCMAX	7.13111	1.00927e-13
ZNF432	7.06127	1.1492e-13
ZNF778	7.01928	1.38177e-13
ERG	6.94073	1.8465e-13
SALL2	6.95497	2.25124e-13
ZNF479	6.96982	2.45191e-13
USF	6.93646	2.82148e-13
CREB1	6.8968	2.8689e-13
ZFP516	6.90886	3.13722e-13
CTCFL	6.90024	3.5458e-13
PAX5	6.87721	4.41318e-13
ZSCAN2	6.84451	6.155e-13
ZNF548	6.73986	1.21686e-12
BCL6B	6.75059	1.45694e-12
ZNF702	6.67578	1.75215e-12
SCRT2	6.69599	1.87439e-12
REX1	6.68371	2.02981e-12
FIZ1	6.59859	2.49654e-12
CTCF	6.62627	3.99038e-12
ZNF647	6.57146	4.17514e-12
NFE2	6.61227	4.17712e-12
NMYC	6.57867	4.20381e-12
ETV4	6.51292	4.46615e-12
ZNF136	6.53859	5.10228e-12
ATF4	6.47421	5.76582e-12
ZNF454	6.53041	6.0895e-12
FKLF	6.52254	6.60308e-12
ZNF219	6.4643	9.23761e-12
ZIC4	6.45247	1.00389e-11
ETV7	6.4027	1.17685e-11
ZNF426	6.43194	1.25891e-11
GMEB1	6.42885	1.30171e-11
NRSE	6.37852	1.38752e-11
ZIC1	6.40514	1.51531e-11
ZBTB41	6.39303	1.54855e-11
ZNF267	6.35868	1.98798e-11
ZNF425	6.30789	2.59748e-11
ZNF71	6.30031	2.96756e-11
EZF2	6.26672	3.282e-11
ZNF460	6.28274	3.66298e-11
ZNF735	6.2495	4.30855e-11
ZNF682	6.25776	4.5982e-11
ZNF224	6.22151	4.8943e-11
ZNF565	6.23034	5.0473e-11
AIOLOS	6.23016	5.28488e-11
RAD21	6.18505	1.03045e-10
MINI20	6.08614	1.36755e-10
PAX4	6.06226	1.42274e-10
PLAG1	6.07943	1.49943e-10
ZNF121	6.04636	1.81058e-10
NFKAPPAB50	6.0529	1.97259e-10
ETV1	6.07125	2.0037e-10
ZNF562	6.00954	2.0134e-10
ZNF519	6.0047	2.11014e-10
KOX1	5.98165	2.30586e-10
ZIC5	5.99335	2.43365e-10
ZIC3	5.99583	2.53348e-10
ZNF28	5.98614	2.73862e-10
TFAP2C	5.98583	2.76883e-10
ER71	5.91075	3.04128e-10
ZNF325	5.92698	3.66489e-10
RREB5	5.92929	3.74044e-10
ZNF223	5.9445	3.93439e-10
KLF16	5.92793	4.59789e-10
GABPAGABPB	5.87017	5.49683e-10
AHRARNT	5.85688	5.58218e-10
ZNF611	5.81716	6.24521e-10
AHR	5.89092	8.29782e-10
ZNF311	5.72854	1.21505e-09
ZNF676	5.73373	1.29043e-09
CREBP12	5.64614	1.51912e-09
ZNF140	5.69291	1.56303e-09
CETS1	5.64411	1.72901e-09
PUR14	5.67417	1.83103e-09
ZNF772	5.64317	2.09359e-09
ZBP894	5.65369	2.10013e-09
ZFP82	5.68635	2.12889e-09
ZNF66	5.66119	2.21614e-09
HES5	5.63972	2.26756e-09
ZNF500	5.60183	2.47175e-09
SMAD4	5.65948	2.74823e-09
ZNF234	5.59569	2.80943e-09
RARA	5.60911	3.51188e-09
ZNF766	5.54636	3.51892e-09
ZNF418	5.57885	3.59263e-09
ZNF746	5.54641	4.08117e-09
CT53	5.5443	4.08675e-09
ZAC	5.48097	4.48036e-09
KLF13	5.50631	5.14866e-09
MLX	5.47765	6.63134e-09
ZNF663	5.43984	7e-09
ZNF773	5.43118	7.73229e-09
ZNF528	5.41169	8.8126e-09
TRF1	5.38799	8.82031e-09
ZNF613	5.39419	9.17719e-09
ZNF560	5.40458	9.7493e-09
MAZR	5.39703	1.04596e-08
TCFAP2A	5.36636	1.12143e-08
MTF15	5.37554	1.25825e-08
ZNF335	5.35619	1.30632e-08
FEV	5.34052	1.48512e-08
ZNF286	5.33606	1.52656e-08
ZNF615	5.3045	1.58158e-08
ZNF658B	5.34005	1.6e-08
REST	5.30974	1.6216e-08
CREB4	5.24189	1.93935e-08
RFXDC2	5.24905	1.94994e-08
INSM2	5.31846	2.07906e-08
ZNF497	5.25847	2.17161e-08
ZNF616	5.2586	2.3776e-08
RXRPXR2	5.23932	2.68636e-08
YY2	5.18838	2.77517e-08
MIZF	5.21548	2.81606e-08
ZNF490	5.19028	3.39169e-08
ZFP629	5.18727	3.40688e-08
ASCL2	5.16994	4.10805e-08
ZFP641	5.14635	4.6e-08
PITX22	5.09668	4.82168e-08
ZNF70	5.12824	4.82556e-08
ZSCAN12	5.12841	4.88811e-08
ZNF841	5.11603	5.29156e-08
ZFP92	5.09273	5.68868e-08
ZFP35	5.10587	5.70728e-08
JUND	5.05827	6.6e-08
ZNF391	5.06812	6.97592e-08
ZNF541	5.04797	7.06126e-08
ZNF169	5.03828	7.23312e-08
SRF	5.04889	7.67726e-08
ZIC2	5.03879	8.06783e-08
ZFP3	5.02402	8.48371e-08
ZNF200	5.01347	9.10654e-08
SETDB1	4.92257	1.00166e-07
ZNF883	4.99393	1.14e-07
ZNF342	4.97592	1.16489e-07
HES12	4.96877	1.20131e-07
ZNF563	4.97868	1.20216e-07
ZFP668	4.95136	1.28608e-07
ZNF23	4.93404	1.41074e-07
OSR2	4.92251	1.42944e-07
ZXDB	4.89047	1.79413e-07
VMYB	4.86687	2.05519e-07
ZNF107	4.86582	2.25406e-07
BDP1	4.84887	2.33e-07
CACD	4.88078	2.34461e-07
ZNF117	4.82389	2.44486e-07
GMEB2	4.79959	2.70144e-07
ZNF730	4.77882	3.16123e-07
ZFP90	4.78664	3.17e-07
MYF6	4.77944	3.28834e-07
ZNF235	4.77941	3.41636e-07
ZNF711	4.75224	3.7435e-07
ZNF45	4.73909	4.10195e-07
MKR2	4.74582	4.29e-07
ZNF709	4.70725	4.32777e-07
GLI2	4.70901	4.39328e-07
TBP	4.72403	4.56802e-07
ZFP206	4.70762	4.8276e-07
ATF1	4.64391	6.15117e-07
ELF5	4.64934	6.17805e-07
ZNF727	4.63821	6.84346e-07
ZNF419	4.63964	7.58495e-07
SP1SP34	4.58196	9.43054e-07
ATF	4.55682	9.80758e-07
ZNF549	4.55522	1.01085e-06
ZKSCAN3	4.51177	1.26728e-06
TFIIIA	4.48876	1.46736e-06
FOS	4.44276	1.70608e-06
ZFP74	4.45483	1.72646e-06
ZNF808	4.45887	1.802e-06
LUN1	4.46909	1.83759e-06
ZNF699	4.39058	2.37482e-06
ZNF316	4.39673	2.50035e-06
LXRBRXRA5	4.3875	2.54332e-06
ZNF569	4.37497	2.60683e-06
CREM	4.33486	2.82829e-06
ZBTB7B	4.35707	3.19673e-06
ZNF690	4.2875	4.00962e-06
ZNF73	4.28448	4.0207e-06
ZNF16	4.27253	4.44516e-06
LYF1	4.24255	4.83114e-06
ZNF25	4.23561	4.86216e-06
SREBP1	4.25096	5.17891e-06
PAX2	4.21615	5.34113e-06
ZNF85	4.21684	5.36481e-06
HEY2	4.21519	5.652e-06
MAX	4.23111	5.68037e-06
ZNF672	4.22744	5.71027e-06
ESR1	4.21902	5.8712e-06
ZFP583	4.20374	6.12355e-06
ARNT	4.16236	7.03269e-06
R	4.18573	7.12048e-06
ZBTB7C	4.15287	7.50734e-06
ZNF440	4.17974	7.5403e-06
ATF25	4.14195	7.62191e-06
GADP	4.15106	7.77629e-06
ZBTB20	4.1319	8.20658e-06
ZBTB3	4.1319	8.20658e-06
STRA13	4.17018	8.32511e-06
ZNF43	4.12121	8.56168e-06
ZNF69	4.12724	9.0361e-06
ZNF485	4.12309	9.10191e-06
EZI	4.11803	9.391e-06
ZNF439	4.12062	9.86247e-06
ZNF19	4.08886	9.92855e-06
ZNF499	4.06516	1.09285e-05
ZNF57	4.07237	1.11142e-05
ZNF561	4.06243	1.14182e-05
ZFP740	4.05176	1.24802e-05
SMAD6	4.06326	1.27638e-05
SREBP2	4.03064	1.3786e-05
CREBATF	3.98472	1.5225e-05
GABP	4.0066	1.55903e-05
RXRA	3.98332	1.60972e-05
ZNF646	3.97319	1.83537e-05
IRF6	3.94984	1.86798e-05
ZNF100	3.96744	1.89819e-05
LXRDR43	3.93471	2.03316e-05
ZBRK1	3.9104	2.45919e-05
ZNF486	3.89032	2.77013e-05
HIF2A	3.89273	2.81818e-05
EBF1	3.84697	3.43124e-05
ZNF517	3.80057	3.77807e-05
ZNF449	3.78742	3.8993e-05
TFCP2	3.8186	3.96375e-05
MYBL1	3.78078	3.97735e-05
MGA	3.78368	4.07683e-05
ZNF79	3.79091	4.11332e-05
TEB1	3.79454	4.14883e-05
ZNF551	3.76578	4.30066e-05
ZSCAN30	3.76053	4.43694e-05
AEBP2	3.76073	4.52344e-05
ZNF21	3.75024	4.67902e-05
CACBINDINGPROTEIN	3.78691	4.70393e-05
ETF	3.77533	4.71188e-05
SPI1	3.72577	4.8472e-05
ZNF334	3.74923	4.87567e-05
ZNF339	3.72823	5.05457e-05
CETS2	3.70791	5.18751e-05
GTF3C2	3.74344	5.24859e-05
ZNF835	3.72004	5.36073e-05
TCFAP2B	3.71771	5.53142e-05
MEF2A	3.68163	6.13209e-05
ZNF782	3.67452	6.15481e-05
BHLHE41	3.66649	6.24409e-05
MYNN	3.6821	6.51508e-05
TBX5	3.64284	7.07315e-05
POU2F2	3.66325	7.38986e-05
LXR3	3.6373	7.67898e-05
HIF1AARNT	3.64089	8.02011e-05
CETS1P54	3.60723	8.32287e-05
ZNF483	3.60609	8.55051e-05
STAT3	3.59876	8.92354e-05
PDEF	3.59113	8.96232e-05
ZNF524	3.59021	9.28909e-05
MEF2D	3.56839	0.000101634
HEN1	3.53513	0.000122767
ZNF624	3.50349	0.000129258
ZN451	3.4874	0.000136499
ZNF225	3.47711	0.000141027
GTF2IRD1	3.4697	0.000146459
ZFP91	3.47978	0.000147875
ZNF114	3.45178	0.000156249
SREBF2	3.42557	0.000173333
ZNF528	3.43943	0.000175784
ZNF571	3.43033	0.000176895
ZNF90	3.4058	0.000190008
E2	3.39554	0.000196765
ZNF572	3.39778	0.000202324
RARG	3.3739	0.000214474
ZNF625	3.36568	0.000216455
FPM315	3.36188	0.000235565
RREB1	3.32351	0.000274085
PATZ1	3.31544	0.000280599
ZNF431	3.28874	0.000303031
ZNF208	3.27604	0.000314273
ZNF721	3.27357	0.000318954
THAP1	3.25787	0.000322469
LXR	3.26496	0.000330385
P73	3.24533	0.000352137
TFDP1	3.23612	0.000359941
ZNF805	3.23945	0.000372975
ARP1	3.22434	0.000387177
ZFP661	3.20997	0.000397129
ZFP410	3.21476	0.000405763
ZNF33B	3.19921	0.000410719
ZNF408	3.19528	0.000447365
MINI19	3.19072	0.000448897
ZNF251	3.17063	0.000463071
ARNTL	3.15253	0.000480544
ZNF96	3.1566	0.000487141
ZNF254	3.15349	0.000497996
ZFY	3.15324	0.000514915
MLXIPL	3.13584	0.000530932
NR2F2	3.14355	0.000537781
E2F8	3.10567	0.000574649
PAX3	3.10147	0.000605672
OVOL3	3.10746	0.000620094
WHN	3.07678	0.000653863
ZNF341	3.07054	0.000669399
ZFP202	3.07884	0.00068436
TCFAP2E	3.06446	0.000692432
BRF1	3.07283	0.000711875
ZNF829	3.06171	0.000712879
ZNF667	3.04705	0.000737739
T3RBETA	3.05204	0.000741847
TBX4	3.04451	0.000747429
ZER6	3.03639	0.000773697
NGFIC	3.03119	0.000786679
HEY1	3.03105	0.000790892
SP100	2.97899	0.000922932
CREB3L2	2.97118	0.000962887
IRF5	2.9626	0.000994245
ZNF286B	2.95075	0.00107002
BHLHE40	2.93933	0.00107799
ZNF498	2.93504	0.00108942
ZNF749	2.93848	0.00109172
ZNF293	2.93363	0.00113282
ZNF742	2.91898	0.00121473
VDRRXRALPHA	2.90393	0.00125312
ZNF215	2.8933	0.00129752
ZNF550	2.89011	0.00131502
ZNF836	2.87922	0.0013449
TCFAP2C	2.85863	0.00145337
CREB3	2.84777	0.00148495
ZNF614	2.84958	0.00148706
ZNF823	2.85594	0.0015097
VIK	2.85333	0.00151453
ZNF257	2.84249	0.00154167
ZNF592	2.83163	0.00155382
ZNF574	2.81983	0.00158326
ZNF233	2.84195	0.0015959
USF2	2.8174	0.00160879
KROX	2.78215	0.00182808
FOXN1	2.78929	0.0018957
ZNF768	2.78065	0.00193638
ZFP64	2.75485	0.00204824
ZNF575	2.7436	0.00211085
ZFP575	2.74195	0.00212231
CREBP1CJUN	2.71439	0.00224668
ZFP536	2.71137	0.00234391
ZNF320	2.70421	0.00243789
IK5	2.71073	0.00244589
E4F1	2.68299	0.00249662
IRF5	2.66428	0.00271653
ZNF545	2.66666	0.00274097
AR	2.65082	0.0027452
TFEA	2.6319	0.00297295
ZNF304	2.63107	0.00305396
SMC3	2.62577	0.00308871
ZNF789	2.62588	0.00310164
ZNF546	2.6262	0.00312894
NT2	2.61834	0.00318129
ZNF544	2.62414	0.00318689
CLOCKBMAL	2.60786	0.00323939
HES7	2.59977	0.00334985
ZNF669	2.59517	0.00338671
STAT1	2.58736	0.00338737
ZFP30	2.5915	0.00339989
ZBTB49	2.59364	0.00351122
ZFP768	2.57383	0.00359773
ZNF177	2.56582	0.00368288
ZNF319	2.55742	0.00379533
HZF12	2.57348	0.00380395
ZNF436	2.52775	0.00407044
ZFP319	2.52971	0.00410705
RBAK	2.52359	0.00417644
ZNF790	2.51593	0.00425143
ZNF468	2.52435	0.0043065
ZNF450	2.52473	0.00431945
KAISO2	2.5045	0.00445233
ZNF236	2.50401	0.00446999
ZSCAN18	2.50255	0.00448163
ZNF44	2.50957	0.00451219
ZNF596	2.50207	0.00464788
MOK2	2.48722	0.00476195
GLIS2	2.48095	0.00491863
ESRRA	2.47632	0.00493217
ZNF343	2.47369	0.00498084
ZNF31	2.47097	0.00498516
CMYB	2.46403	0.00503525
NFMUE1	2.47907	0.00504948
SPZ1	2.46679	0.00519269
T3RALPHA	2.44918	0.00519494
MIBP1	2.45132	0.00525919
ZNF214	2.45894	0.00527189
ZNF443	2.44559	0.00535966
IRC900814	2.43781	0.00538453
BHLHB2	2.43263	0.00549171
MUSCLEINI	2.43227	0.00576214
IRF1	2.42036	0.00581678
AIRE	2.42022	0.0059305
ZNF675	2.38765	0.00643473
ZNF3	2.36467	0.00665422
GLIS1	2.38266	0.00670309
ZFP37	2.3526	0.00701219
ZNF837	2.34595	0.00731567
UF1H3BETA	2.31494	0.00766305
ZNF434	2.31901	0.00784936
MYBL2	2.3103	0.00792003
ZIPRO1	2.29697	0.00815106
MNT	2.29443	0.00824966
TBX2	2.28252	0.00861729
ZNF174	2.2816	0.00867565
GKLF	2.27263	0.00879013
IRF4	2.26401	0.00892377
ZNF197	2.25822	0.00926584
ZNF641	2.25023	0.00945166
RNF96	2.23736	0.00973231
ZNF355P	2.24106	0.00973451
ZBED6	2.23934	0.00976088
ZNF80	2.24022	0.00984067
GATA6	2.23388	0.00984846
